# Supplementary material for: The anti-fecundity effect of 5-azacytidine (5-AzaC) on Schistosoma mansoni is linked to dis-regulated transcription, translation and stem cell activities
Source: Int J Parasitol Drugs Drug Resist. 2018 Apr 1;8(2):213–22. doi: 10.1016/j.ijpddr.2018.03.006 (PMC6039303; doi:10.1016/j.ijpddr.2018.03.006)
Supplement: Supplementary file 2 — Data Profile [file mmc10.xml]

<?xml version="1.0" encoding="UTF-8" standalone="no"?><data:data><datasets><author>krh@aber.ac.uk</author><type>0</type><dataset><value>3</value><reason>Other (please explain)</reason><comments>All data is provided in the manuscript, including a URL link to the raw RNA-Seq reads.</comments></dataset></datasets></data:data>
