# Supplementary material for: The anti-fecundity effect of 5-azacytidine (5-AzaC) on Schistosoma mansoni is linked to dis-regulated transcription, translation and stem cell activities
Source: Int J Parasitol Drugs Drug Resist. 2018 Apr 1;8(2):213–22. doi: 10.1016/j.ijpddr.2018.03.006 (PMC6039303; doi:10.1016/j.ijpddr.2018.03.006)
Supplement: Supp Figure2 [file mmc2.xlsx]

## Sheet: Sheet1
Supplementary Figure 2. Differential expression analysis.
Gene ID	baseMean (mean of normalised counts of all samples)	log2FoldChange	lfcSE (Log foldchange standard error)	stat (Wald statistic)	pvalue	padj
Smp_131770	923349	-18.08	0.33238	-54.3956	0	0
Smp_042150	115406	-6.55584	0.350628	-18.6974	5.19541e-78	1.24316e-75
Smp_180620	296244	-5.35369	0.289461	-18.4954	2.24946e-76	5.1134e-74
Smp_086530	2.07081e+06	-5.3346	0.424166	-12.5767	2.83725e-36	2.0367e-34
Smp_075800	1.00725e+08	-5.02266	0.124196	-40.4414	0	0
Smp_179170	1.42291e+07	-4.91941	0.102465	-48.0106	0	0
Smp_142800	6960.91	-4.91557	0.594567	-8.26747	1.36834e-16	3.4949e-15
Smp_139240	5.99872e+06	-4.73432	0.101886	-46.4669	0	0
Smp_070240	559465	-4.6223	0.22133	-20.8842	7.45526e-97	2.3647e-94
Smp_202610	2.25169e+06	-4.48431	0.112358	-39.9111	0	0
Smp_095520	352256	-4.2827	0.261804	-16.3584	3.78668e-60	5.61376e-58
Smp_067060	3.6682e+07	-4.27266	0.131809	-32.4155	1.65848e-230	1.885e-227
Smp_074450	134723	-4.25454	0.263412	-16.1517	1.10536e-58	1.55422e-56
Smp_054300	92995.6	-4.20346	0.252424	-16.6524	2.90766e-62	4.6656e-60
Smp_149170	67145.5	-4.16342	0.31427	-13.2479	4.63886e-40	3.72173e-38
Smp_123880	3.60129e+06	-4.16044	0.192108	-21.6568	5.24409e-104	1.83395e-101
Smp_123540	76863	-4.15511	0.302555	-13.7334	6.40554e-43	5.82434e-41
Smp_105410	1.71783e+06	-4.12772	0.133622	-30.891	1.5777e-209	1.65524e-206
Smp_139160	2.35005e+07	-4.08313	0.0934955	-43.6719	0	0
Smp_197370	3.06974e+06	-4.04314	0.149527	-27.0396	5.06881e-161	4.32084e-158
Smp_201060	1.25859e+06	-4.02591	0.183907	-21.891	3.16342e-106	1.23274e-103
Smp_043270	84358.1	-3.9681	0.252593	-15.7095	1.30289e-55	1.66076e-53
Smp_043250	86041.1	-3.91452	0.36181	-10.8193	2.78954e-27	1.28535e-25
Smp_137700	1.55533e+06	-3.89098	0.117577	-33.0931	3.73336e-240	4.62902e-237
Smp_194910	8.16781e+07	-3.8794	0.142322	-27.2579	1.34079e-163	1.21914e-160
Smp_103610	4.82073e+07	-3.87708	0.179216	-21.6335	8.69133e-104	2.96353e-101
Smp_123830	1.229e+06	-3.8404	0.12567	-30.5594	4.24098e-205	4.13162e-202
Smp_194980	997513	-3.78132	0.209294	-18.067	5.79657e-73	1.2353e-70
Smp_085180	767232	-3.7785	0.172506	-21.9036	2.39941e-106	9.62518e-104
Smp_035290	82507.7	-3.77052	0.361201	-10.4388	1.6481e-25	7.13603e-24
Smp_128940	754283	-3.72288	0.201253	-18.4986	2.12048e-76	4.90191e-74
Smp_195180	747642	-3.68421	0.165009	-22.3274	2.00463e-110	8.54411e-108
Smp_200800	104080	-3.65145	0.326513	-11.1832	4.92818e-29	2.47115e-27
Smp_141500	300904	-3.64019	0.212645	-17.1187	1.07701e-65	1.88324e-63
Smp_196840	2.35978e+06	-3.63648	0.138216	-26.3101	1.46814e-152	1.05389e-149
Smp_195190	454892	-3.63218	0.225096	-16.1361	1.42194e-58	1.97896e-56
Smp_123270	4.46586e+06	-3.61508	0.147801	-24.4591	4.03125e-132	2.1147e-129
Smp_169200	633836	-3.59386	0.222795	-16.1308	1.54995e-58	2.13533e-56
Smp_158750	78627.1	-3.58732	0.370856	-9.67306	3.92454e-22	1.43889e-20
Smp_119050	3.29261e+06	-3.58179	0.148981	-24.0419	1.01348e-127	5.11959e-125
Smp_152580	456213	-3.56499	0.202921	-17.5683	4.308e-69	8.39383e-67
Smp_170630	768588	-3.55617	0.211507	-16.8135	1.94385e-63	3.1562e-61
Smp_130250	189192	-3.51414	0.299485	-11.7339	8.54057e-32	4.73516e-30
Smp_211020	84640	-3.50633	0.384832	-9.11133	8.13795e-20	2.60548e-18
Smp_010550	989684	-3.50191	0.218372	-16.0364	7.11556e-58	9.60883e-56
Smp_016490	1.4431e+07	-3.5018	0.101849	-34.3824	4.62033e-259	7.87708e-256
Smp_137720	6.7171e+06	-3.49259	0.104302	-33.4854	7.87481e-246	1.07404e-242
Smp_155570	4.82822e+06	-3.48717	0.103662	-33.6397	4.40462e-248	6.67495e-245
Smp_143270	284084	-3.46595	0.216936	-15.9769	1.85275e-57	2.47741e-55
Smp_024180	1.86322e+06	-3.42413	0.168737	-20.2928	1.4898e-91	4.41724e-89
Smp_042720	136258	-3.40743	0.219068	-15.5542	1.49048e-54	1.81506e-52
Smp_137150	135556	-3.40113	0.251157	-13.5418	8.8582e-42	7.64664e-40
Smp_151220	34246.4	-3.39243	0.504961	-6.71819	1.83991e-11	2.78519e-10
Smp_132480	52201.4	-3.38903	0.346002	-9.79484	1.18486e-22	4.44403e-21
Smp_164550	21967	-3.38777	0.490007	-6.91371	4.72132e-12	7.6116e-11
Smp_203440	41086.6	-3.386	0.431185	-7.85277	4.06954e-15	9.17429e-14
Smp_040680	624908	-3.38465	0.192168	-17.613	1.95924e-69	3.87276e-67
Smp_166020	52468.3	-3.36289	0.327807	-10.2588	1.08096e-24	4.50864e-23
Smp_134620	276215	-3.34779	0.236363	-14.1638	1.53549e-45	1.48529e-43
Smp_154180	169802	-3.33861	0.376096	-8.87699	6.86923e-19	2.10066e-17
Smp_152630	53746.6	-3.29083	0.388075	-8.47988	2.2543e-17	6.1864e-16
Smp_134130	28326.9	-3.28761	0.428848	-7.66613	1.7727e-14	3.7427e-13
Smp_146760	57238	-3.27984	0.284594	-11.5246	9.91297e-31	5.26082e-29
Smp_043390	6.34221e+06	-3.26715	0.094601	-34.5361	2.30107e-261	4.48347e-258
Smp_144910	2.86412e+06	-3.26413	0.150524	-21.6851	2.83621e-104	1.01798e-101
Smp_136620	151061	-3.25438	0.259573	-12.5374	4.65996e-36	3.25935e-34
Smp_028870	1.56532e+07	-3.23538	0.122039	-26.511	7.2332e-155	5.48076e-152
Smp_126420	72205.4	-3.23425	0.280794	-11.5182	1.06767e-30	5.64419e-29
Smp_194280	180578	-3.2094	0.232761	-13.7884	2.99393e-43	2.77784e-41
Smp_136730	8.86804e+06	-3.20508	0.1254	-25.5588	4.38429e-144	2.59989e-141
Smp_194050	3.76585e+06	-3.1837	0.182182	-17.4754	2.20737e-68	4.12415e-66
Smp_161930	217678	-3.16934	0.239093	-13.2557	4.18442e-40	3.377e-38
Smp_201600	252967	-3.16391	0.180384	-17.5399	7.10367e-69	1.36461e-66
Smp_194860	1.00527e+07	-3.16339	0.121517	-26.0325	2.12136e-149	1.44666e-146
Smp_117560	41927.6	-3.15737	0.373024	-8.46424	2.57831e-17	7.01908e-16
Smp_194830	423272	-3.15342	0.16528	-19.0793	3.75374e-81	9.65987e-79
Smp_004710	313429	-3.14727	0.191596	-16.4266	1.23451e-60	1.87083e-58
Smp_176930	570644	-3.14696	0.18441	-17.065	2.70468e-65	4.61114e-63
Smp_161220	505519	-3.14536	0.175173	-17.9558	4.32581e-72	9.07688e-70
Smp_085010	3.18446e+06	-3.14441	0.117174	-26.8353	1.25254e-158	1.00491e-155
Smp_059530	2.51592e+06	-3.09654	0.176745	-17.5198	1.01136e-68	1.91582e-66
Smp_166530	4.93806e+06	-3.09409	0.131467	-23.5351	1.78498e-122	8.39494e-120
Smp_056460	234968	-3.08873	0.209276	-14.7592	2.68592e-49	2.88451e-47
Smp_002600	1.36331e+07	-3.08595	0.11878	-25.9805	8.2361e-149	5.34915e-146
Smp_124750	324707	-3.04733	0.265508	-11.4773	1.71459e-30	9.02906e-29
Smp_077610	1.07928e+06	-3.03251	0.161848	-18.7368	2.47886e-78	6.03736e-76
Smp_203190	332248	-3.03072	0.211285	-14.3442	1.15799e-46	1.16132e-44
Smp_074460	407521	-3.02375	0.243461	-12.4199	2.03829e-35	1.40406e-33
Smp_085840	296379	-3.01914	0.246465	-12.2498	1.68487e-34	1.0891e-32
Smp_127240	35903.2	-3.00839	0.402644	-7.47158	7.92361e-14	1.56851e-12
Smp_197400	29055.8	-3.00226	0.413568	-7.25941	3.88777e-13	7.12706e-12
Smp_139970	447480	-2.99979	0.213687	-14.0383	9.09184e-45	8.67159e-43
Smp_011680	4.85223e+06	-2.99932	0.137889	-21.7517	6.65523e-105	2.45326e-102
Smp_031190	151121	-2.994	0.26817	-11.1646	6.0771e-29	3.02502e-27
Smp_124050	316135	-2.98534	0.239886	-12.4448	1.49259e-35	1.03337e-33
Smp_135070	54911.3	-2.96803	0.367529	-8.07562	6.71323e-16	1.62921e-14
Smp_042120	50652	-2.9648	0.350964	-8.4476	2.97346e-17	8.06264e-16
Smp_204390	211908	-2.95322	0.235294	-12.5512	3.9175e-36	2.76844e-34
Smp_171190	616467	-2.94351	0.182624	-16.1179	1.909e-58	2.60369e-56
Smp_175820	50119.5	-2.943	0.341134	-8.62709	6.29301e-18	1.79561e-16
Smp_174810	120871	-2.93182	0.306874	-9.55381	1.25014e-21	4.41725e-20
Smp_165480	130427	-2.92834	0.304491	-9.61717	6.76705e-22	2.43524e-20
Smp_051400	93843.6	-2.91568	0.329406	-8.85134	8.64772e-19	2.62103e-17
Smp_174510	270324	-2.90303	0.233985	-12.4069	2.3982e-35	1.61926e-33
Smp_024180	390041	-2.90153	0.182709	-15.8806	8.63046e-57	1.13184e-54
Smp_154970	554347	-2.88025	0.152815	-18.848	3.05053e-79	7.56475e-77
Smp_055780	2.29299e+06	-2.8701	0.161534	-17.7678	1.25624e-70	2.51969e-68
Smp_001100	375375	-2.86624	0.211097	-13.5778	5.42087e-42	4.73944e-40
Smp_128460	76109.3	-2.85127	0.347331	-8.20908	2.22884e-16	5.58808e-15
Smp_138360	1.33454e+06	-2.82927	0.164093	-17.2419	1.28645e-66	2.30867e-64
Smp_202260	1.47102e+06	-2.81433	0.144629	-19.459	2.44539e-84	6.67054e-82
Smp_128860	309004	-2.807	0.18058	-15.5444	1.73737e-54	2.09699e-52
Smp_177100	11502.5	-2.79572	0.506195	-5.523	3.33257e-08	3.23049e-07
Smp_126120	351675	-2.79433	0.220253	-12.6869	6.98625e-37	5.15057e-35
Smp_019350	1.67451e+06	-2.78928	0.153233	-18.2028	4.89992e-74	1.06079e-71
Smp_008610	3.29394e+06	-2.78646	0.146272	-19.0498	6.59787e-81	1.66645e-78
Smp_156230	95852.6	-2.77892	0.289876	-9.58659	9.10476e-22	3.25078e-20
Smp_188580	144629	-2.77759	0.307312	-9.03833	1.59087e-19	4.97657e-18
Smp_076400	71404	-2.74961	0.31051	-8.85516	8.35669e-19	2.53846e-17
Smp_146050	64492	-2.73949	0.303095	-9.03841	1.58965e-19	4.97657e-18
Smp_204260	74580.7	-2.73231	0.27299	-10.0088	1.39428e-23	5.52807e-22
Smp_105450	4.60408e+07	-2.72286	0.139406	-19.5319	5.87949e-85	1.63654e-82
Smp_070100	522279	-2.72008	0.194259	-14.0024	1.50795e-44	1.42826e-42
Smp_152990	32806.8	-2.71861	0.378063	-7.19088	6.43738e-13	1.15222e-11
Smp_154670	817970	-2.71603	0.142183	-19.1023	2.41577e-81	6.33628e-79
Smp_123780	12088.1	-2.71165	0.533256	-5.08507	3.67483e-07	3.00126e-06
Smp_164590	1.56273e+06	-2.70585	0.166676	-16.2341	2.89357e-59	4.19845e-57
Smp_081920	230551	-2.70392	0.204659	-13.2118	7.49952e-40	5.98163e-38
Smp_022450	1.90987e+06	-2.69665	0.154463	-17.4583	2.97892e-68	5.49047e-66
Smp_016600	277172	-2.69575	0.218333	-12.3469	5.06062e-35	3.33439e-33
Smp_172520	69995.3	-2.69557	0.37199	-7.24635	4.28153e-13	7.80692e-12
Smp_163170	27950.3	-2.68896	0.465542	-5.77597	7.65089e-09	8.22099e-08
Smp_205270	148585	-2.68106	0.245828	-10.9063	1.07566e-27	5.07644e-26
Smp_194970	923565	-2.6694	0.219515	-12.1604	5.04846e-34	3.15853e-32
Smp_054160	1.51247e+07	-2.66207	0.121983	-21.8233	1.39512e-105	5.28555e-103
Smp_201700	151873	-2.65488	0.25099	-10.5776	3.78403e-26	1.69771e-24
Smp_160830	2.72534e+06	-2.64422	0.116195	-22.7568	1.22922e-114	5.40818e-112
Smp_014570	3.30934e+07	-2.63633	0.106392	-24.7795	1.49242e-135	8.14203e-133
Smp_043650	51275.1	-2.62548	0.326465	-8.04213	8.82866e-16	2.11253e-14
Smp_204050	46538.3	-2.6248	0.387866	-6.76728	1.31224e-11	2.03383e-10
Smp_172180	1.05073e+06	-2.6232	0.173639	-15.1072	1.45176e-51	1.67801e-49
Smp_052230	54096.2	-2.62132	0.376411	-6.96397	3.30816e-12	5.42308e-11
Smp_205300	31724.9	-2.61681	0.449936	-5.81595	6.02916e-09	6.58908e-08
Smp_122870	97680.4	-2.61251	0.270688	-9.65138	4.8498e-22	1.75921e-20
Smp_192780	25090.6	-2.61193	0.481023	-5.42995	5.63702e-08	5.32802e-07
Smp_167830	3.69209e+06	-2.60699	0.109375	-23.8353	1.43955e-125	7.01217e-123
Smp_161240	21418.2	-2.60499	0.518829	-5.0209	5.14308e-07	4.09017e-06
Smp_104270	2.65843e+07	-2.59852	0.102032	-25.4678	4.4863e-143	2.54953e-140
Smp_159920	1.5399e+06	-2.58251	0.199535	-12.9427	2.58507e-38	1.95877e-36
Smp_212780	163572	-2.57753	0.193541	-13.3177	1.82601e-40	1.51859e-38
Smp_004420	2.97512e+06	-2.55037	0.124974	-20.4072	1.4423e-92	4.47081e-90
Smp_174530	4.04706e+06	-2.54632	0.157047	-16.2137	4.0329e-59	5.78997e-57
Smp_203030	1.14524e+06	-2.53783	0.154053	-16.4737	5.66982e-61	8.78757e-59
Smp_160880	838120	-2.53779	0.19077	-13.3029	2.22685e-40	1.84072e-38
Smp_125250	1.41081e+06	-2.53286	0.147915	-17.1238	9.86791e-66	1.7479e-63
Smp_181070	1.30046e+07	-2.52738	0.118486	-21.3305	5.9127e-101	1.96691e-98
Smp_043290	28060.5	-2.52606	0.387396	-6.52061	7.00228e-11	1.00214e-09
Smp_176120	276215	-2.50913	0.213384	-11.7587	6.36717e-32	3.55909e-30
Smp_161920	4.73824e+06	-2.50821	0.127258	-19.7096	1.78437e-86	5.07022e-84
Smp_126540	743908	-2.50429	0.153723	-16.2909	1.14528e-59	1.67962e-57
Smp_155580	362296	-2.50242	0.205594	-12.1716	4.40117e-34	2.77906e-32
Smp_204040	29215.2	-2.48625	0.409238	-6.07532	1.23737e-09	1.4843e-08
Smp_187140	1.01592e+07	-2.48458	0.128611	-19.3186	3.74384e-83	1.00122e-80
Smp_121660	410221	-2.48244	0.191581	-12.9576	2.12778e-38	1.62128e-36
Smp_023290	14692.8	-2.46257	0.478147	-5.15024	2.6016e-07	2.18493e-06
Smp_025380	367667	-2.44859	0.167106	-14.6529	1.29071e-48	1.35415e-46
Smp_153070	1.8396e+06	-2.44325	0.144137	-16.9508	1.89794e-64	3.19581e-62
Smp_163630	1.08035e+06	-2.44097	0.178776	-13.6538	1.91534e-42	1.73002e-40
Smp_142490	948767	-2.42503	0.143312	-16.9214	3.13092e-64	5.14489e-62
Smp_013950	1.0997e+06	-2.41799	0.151736	-15.9355	3.59509e-57	4.76053e-55
Smp_134210	282068	-2.41757	0.164865	-14.664	1.09694e-48	1.15978e-46
Smp_155080	740694	-2.40988	0.152373	-15.8156	2.42773e-56	3.12376e-54
Smp_068180	170142	-2.40708	0.206266	-11.6698	1.81858e-31	1.00014e-29
Smp_011990	1.00946e+06	-2.39878	0.16726	-14.3416	1.20184e-46	1.19648e-44
Smp_175390	125935	-2.39494	0.290104	-8.25546	1.51316e-16	3.85038e-15
Smp_142980	65351.9	-2.3894	0.317529	-7.52497	5.27343e-14	1.06397e-12
Smp_154190	85963.8	-2.38838	0.414073	-5.76802	8.02077e-09	8.60026e-08
Smp_136760	247641	-2.38832	0.224159	-10.6546	1.6595e-26	7.54466e-25
Smp_137140	12426.1	-2.37177	0.51174	-4.63472	3.57428e-06	2.45962e-05
Smp_131830	13751.2	-2.36868	0.507896	-4.66371	3.10566e-06	2.16887e-05
Smp_146480	38040.8	-2.36805	0.339781	-6.96935	3.18402e-12	5.23846e-11
Smp_089730	65710.1	-2.36766	0.36227	-6.53562	6.33462e-11	9.12333e-10
Smp_187070	20821.4	-2.36601	0.44577	-5.30769	1.11022e-07	9.89046e-07
Smp_123010	3.09413e+06	-2.36129	0.132248	-17.855	2.6424e-71	5.37906e-69
Smp_097490	695484	-2.36118	0.157082	-15.0315	4.56385e-51	5.23078e-49
Smp_153550	835199	-2.34642	0.199367	-11.7694	5.61539e-32	3.16481e-30
Smp_202970	7.02707e+06	-2.34589	0.158263	-14.8227	1.0443e-49	1.13945e-47
Smp_015100	183727	-2.34544	0.244626	-9.58786	8.9935e-22	3.21948e-20
Smp_170280	305500	-2.34463	0.173914	-13.4815	2.0093e-41	1.70216e-39
Smp_012380	108508	-2.34046	0.242438	-9.65387	4.73346e-22	1.72159e-20
Smp_204050	165911	-2.3282	0.192579	-12.0896	1.19886e-33	7.33242e-32
Smp_096480	52656.7	-2.32513	0.359157	-6.47387	9.55262e-11	1.34041e-09
Smp_130100	1.54552e+07	-2.322	0.141766	-16.3791	2.69697e-60	4.04219e-58
Smp_194090	1.61502e+06	-2.32127	0.160586	-14.455	2.32986e-47	2.37142e-45
Smp_153930	30203.1	-2.31417	0.417428	-5.54387	2.95853e-08	2.89672e-07
Smp_127170	16147.8	-2.30624	0.527602	-4.37117	1.23581e-05	7.63719e-05
Smp_123790	12677.3	-2.29187	0.511312	-4.48233	7.38317e-06	4.82506e-05
Smp_162500	72715.4	-2.29042	0.353784	-6.47406	9.54028e-11	1.34006e-09
Smp_086470	1.1039e+06	-2.28956	0.148073	-15.4624	6.22679e-54	7.44975e-52
Smp_200240	768898	-2.28847	0.197109	-11.6101	3.66003e-31	1.97309e-29
Smp_106010	28841.9	-2.28827	0.429935	-5.32237	1.02426e-07	9.19677e-07
Smp_094500	1.5737e+06	-2.27913	0.140692	-16.1994	5.09035e-59	7.23201e-57
Smp_141680	1.61325e+06	-2.27637	0.168519	-13.5081	1.4009e-41	1.19418e-39
Smp_013040	2.3519e+07	-2.27361	0.12486	-18.2092	4.36195e-74	9.59559e-72
Smp_140610	7.17796e+06	-2.25845	0.130897	-17.2537	1.04894e-66	1.90754e-64
Smp_198900	41160.7	-2.2556	0.361963	-6.23157	4.61781e-10	5.8862e-09
Smp_204880	137708	-2.24767	0.227323	-9.88756	4.71364e-23	1.81608e-21
Smp_105370	301158	-2.2424	0.164273	-13.6504	2.00669e-42	1.80061e-40
Smp_005720	932756	-2.24083	0.182237	-12.2963	9.486e-35	6.19041e-33
Smp_203160	32897.2	-2.23146	0.384254	-5.80725	6.35089e-09	6.92404e-08
Smp_146430	1.24048e+06	-2.22718	0.1941	-11.4744	1.77392e-30	9.30559e-29
Smp_099770	247969	-2.22058	0.234442	-9.47178	2.75109e-21	9.45143e-20
Smp_124370	52582.7	-2.21835	0.309906	-7.15816	8.17689e-13	1.44089e-11
Smp_131840	1.84956e+06	-2.21625	0.178553	-12.4123	2.2415e-35	1.53627e-33
Smp_151210	12554.4	-2.2054	0.540014	-4.08397	4.42726e-05	0.000244171
Smp_169260	3.22862e+06	-2.20428	0.217172	-10.1499	3.31633e-24	1.35423e-22
Smp_028840	25837.7	-2.20341	0.446985	-4.9295	8.24399e-07	6.34536e-06
Smp_053900	9.9935e+06	-2.20161	0.128707	-17.1056	1.3487e-65	2.32847e-63
Smp_123080	260037	-2.19744	0.196075	-11.2072	3.76055e-29	1.89964e-27
Smp_167910	39149.4	-2.19246	0.424916	-5.15975	2.4728e-07	2.08317e-06
Smp_200110	34778	-2.18501	0.50041	-4.36645	1.26283e-05	7.78336e-05
Smp_129480	23973.5	-2.17788	0.55275	-3.94009	8.14512e-05	0.000422079
Smp_153360	15698.1	-2.17734	0.468063	-4.65181	3.2904e-06	2.2827e-05
Smp_202130	223355	-2.17474	0.240666	-9.03633	1.62016e-19	5.05662e-18
Smp_074430	2.22576e+06	-2.17035	0.149821	-14.4863	1.47969e-47	1.5289e-45
Smp_036470	75672.7	-2.17004	0.314777	-6.8939	5.42822e-12	8.72031e-11
Smp_105420	1.01086e+08	-2.16873	0.0981367	-22.0991	3.22557e-108	1.33314e-105
Smp_212710	1.47394e+06	-2.16311	0.178441	-12.1223	8.05016e-34	4.99073e-32
Smp_194300	6049.21	-2.15495	0.582452	-3.6998	0.000215772	0.00101445
Smp_127370	400434	-2.14721	0.163844	-13.1052	3.07312e-39	2.40887e-37
Smp_123820	13960.9	-2.14505	0.517685	-4.14354	3.41984e-05	0.000193782
Smp_129090	19930.8	-2.14342	0.486298	-4.40762	1.04512e-05	6.58096e-05
Smp_078690	1.76658e+06	-2.14339	0.114741	-18.6802	7.1748e-78	1.68719e-75
Smp_147680	1.32453e+06	-2.14257	0.178674	-11.9915	3.9374e-33	2.34507e-31
Smp_126220	15178.1	-2.14079	0.465926	-4.59469	4.33387e-06	2.94371e-05
Smp_125200	105906	-2.13844	0.233558	-9.15591	5.39017e-20	1.75877e-18
Smp_147670	227154	-2.13245	0.17585	-12.1265	7.64305e-34	4.75998e-32
Smp_028490	417326	-2.12768	0.182444	-11.6621	1.99069e-31	1.0904e-29
Smp_146180	582837	-2.12463	0.178219	-11.9215	9.1472e-33	5.35445e-31
Smp_062560	102911	-2.11893	0.240928	-8.79484	1.43251e-18	4.26594e-17
Smp_052880	535984	-2.11881	0.176292	-12.0188	2.83166e-33	1.70137e-31
Smp_035040	63953.7	-2.11678	0.306093	-6.9155	4.66212e-12	7.52505e-11
Smp_129230	187492	-2.11627	0.24174	-8.75433	2.05311e-18	6.07426e-17
Smp_145020	132942	-2.11539	0.2909	-7.27189	3.54502e-13	6.53385e-12
Smp_172590	1.13197e+07	-2.11217	0.106725	-19.7907	3.58172e-87	1.03938e-84
Smp_176020	327789	-2.1036	0.233723	-9.00041	2.2487e-19	6.97047e-18
Smp_005960	53190.9	-2.10335	0.313285	-6.71387	1.89533e-11	2.86272e-10
Smp_142970	1.27271e+06	-2.10113	0.136825	-15.3564	3.21108e-53	3.77551e-51
Smp_203130	3.36771e+06	-2.09817	0.143567	-14.6146	2.26594e-48	2.35918e-46
Smp_212450	287638	-2.08509	0.191551	-10.8853	1.35496e-27	6.35063e-26
Smp_075390	92317.7	-2.07921	0.320294	-6.49156	8.49519e-11	1.20193e-09
Smp_154600	628130	-2.07768	0.133339	-15.5819	9.65838e-55	1.18676e-52
Smp_083800	1.43079e+06	-2.0771	0.167453	-12.4041	2.48401e-35	1.66894e-33
Smp_026230	574836	-2.07696	0.197445	-10.5192	7.04755e-26	3.1007e-24
Smp_156960	800010	-2.07413	0.205561	-10.0901	6.11233e-24	2.47377e-22
Smp_132740	302216	-2.06934	0.265434	-7.79606	6.38713e-15	1.4119e-13
Smp_121930	1.61772e+06	-2.06924	0.157947	-13.1009	3.25456e-39	2.53651e-37
Smp_163710	2.57335e+06	-2.06894	0.155674	-13.2902	2.63892e-40	2.15522e-38
Smp_141030	51661	-2.06766	0.330236	-6.26115	3.82145e-10	4.94036e-09
Smp_132670	2.3392e+06	-2.06383	0.133804	-15.4242	1.12454e-53	1.3337e-51
Smp_019310	148416	-2.05881	0.312136	-6.59588	4.22729e-11	6.17301e-10
Smp_158240	3.59903e+06	-2.05245	0.121238	-16.9291	2.74653e-64	4.56829e-62
Smp_118560	1.29532e+06	-2.04026	0.138248	-14.7579	2.73513e-49	2.91441e-47
Smp_214180	642044	-2.02922	0.208169	-9.74796	1.88204e-22	6.97532e-21
Smp_011830	2.80999e+06	-2.02797	0.171499	-11.825	2.90011e-32	1.64811e-30
Smp_063680	46341.9	-2.02622	0.326164	-6.21227	5.22241e-10	6.59523e-09
Smp_009760	2.13469e+07	-2.02512	0.127853	-15.8394	1.66424e-56	2.16177e-54
Smp_071610	5.22392e+06	-2.02281	0.129579	-15.6106	6.16467e-55	7.71376e-53
Smp_135390	54863.7	-2.02128	0.373034	-5.41849	6.01043e-08	5.62827e-07
Smp_134980	454661	-2.0202	0.206514	-9.78239	1.34011e-22	4.99391e-21
Smp_047460	222552	-2.01942	0.206082	-9.79911	1.13586e-22	4.2914e-21
Smp_086480	685493	-2.01772	0.176284	-11.4459	2.46667e-30	1.28408e-28
Smp_122630	135820	-2.00967	0.31784	-6.32291	2.5669e-10	3.39573e-09
Smp_127880	164497	-2.00898	0.200841	-10.0028	1.48094e-23	5.83771e-22
Smp_046800	371706	-2.0077	0.189718	-10.5825	3.59141e-26	1.62196e-24
Smp_040510	1.43247e+06	-1.9918	0.15209	-13.0962	3.46037e-39	2.68159e-37
Smp_050390	9.21576e+06	-1.99059	0.170502	-11.6749	1.71279e-31	9.45777e-30
Smp_127200	332171	-1.98902	0.197767	-10.0574	8.52332e-24	3.41911e-22
Smp_031300	513178	-1.98203	0.177976	-11.1365	8.33349e-29	4.13311e-27
Smp_126120	2.50436e+06	-1.9819	0.156405	-12.6716	8.49661e-37	6.19707e-35
Smp_169220	49146	-1.97575	0.310256	-6.36815	1.91327e-10	2.56589e-09
Smp_143800	115407	-1.97385	0.218128	-9.04905	1.44223e-19	4.54287e-18
Smp_055260	55887.5	-1.97188	0.423383	-4.65743	3.20182e-06	2.22577e-05
Smp_000820	1.11531e+06	-1.97134	0.159191	-12.3835	3.20966e-35	2.14591e-33
Smp_156930	159950	-1.96957	0.22402	-8.79194	1.46995e-18	4.36789e-17
Smp_180650	81341.7	-1.96649	0.311029	-6.32251	2.57353e-10	3.4012e-09
Smp_164320	520126	-1.96642	0.214621	-9.16228	5.08101e-20	1.66586e-18
Smp_156770	2.29515e+06	-1.96579	0.131884	-14.9055	3.03611e-50	3.39422e-48
Smp_081430	579267	-1.9619	0.192984	-10.1661	2.80871e-24	1.15039e-22
Smp_200450	31374.3	-1.9555	0.466075	-4.19568	2.72059e-05	0.00015683
Smp_137750	96194.5	-1.95233	0.306835	-6.36282	1.98088e-10	2.64615e-09
Smp_124020	52116.5	-1.9516	0.373574	-5.22413	1.74976e-07	1.5162e-06
Smp_208030	2.15153e+06	-1.95157	0.402864	-4.84423	1.27106e-06	9.5044e-06
Smp_131890	1.66181e+06	-1.94074	0.158149	-12.2716	1.2861e-34	8.35288e-33
Smp_168730	173549	-1.94031	0.230354	-8.42315	3.6649e-17	9.8011e-16
Smp_024650	26845.3	-1.9393	0.406556	-4.77007	1.84164e-06	1.34035e-05
Smp_154410	115477	-1.93889	0.252668	-7.67366	1.67157e-14	3.54015e-13
Smp_097740	319453	-1.93835	0.214241	-9.04756	1.462e-19	4.59452e-18
Smp_198890	235674	-1.93601	0.207248	-9.34151	9.49735e-21	3.18266e-19
Smp_006730	1.38605e+06	-1.93555	0.142275	-13.6043	3.77684e-42	3.32337e-40
Smp_077720	1.92698e+06	-1.93474	0.155905	-12.4097	2.31401e-35	1.57804e-33
Smp_068280	986146	-1.92687	0.17151	-11.2347	2.75334e-29	1.39601e-27
Smp_203580	212372	-1.92477	0.192091	-10.0201	1.2435e-23	4.94465e-22
Smp_124000	1.50113e+06	-1.92163	0.176448	-10.8906	1.27735e-27	6.00753e-26
Smp_167270	114653	-1.92078	0.30648	-6.26723	3.67519e-10	4.76029e-09
Smp_196920	2.59868e+06	-1.91382	0.127364	-15.0263	4.93459e-51	5.60857e-49
Smp_068500	991360	-1.91058	0.174651	-10.9394	7.46933e-28	3.56203e-26
Smp_084270	172215	-1.90947	0.200455	-9.52565	1.64006e-21	5.75034e-20
Smp_152910	1.14076e+06	-1.90866	0.230106	-8.2947	1.08863e-16	2.80146e-15
Smp_028670	1.10279e+06	-1.89843	0.142763	-13.2977	2.38602e-40	1.96042e-38
Smp_057860	236630	-1.8918	0.193119	-9.79602	1.17115e-22	4.41252e-21
Smp_149560	14082.6	-1.89067	0.557929	-3.38872	0.000702195	0.00288384
Smp_141610	2.17418e+07	-1.87523	0.150038	-12.4984	7.61995e-36	5.30247e-34
Smp_152590	40171.4	-1.87405	0.366677	-5.11091	3.20606e-07	2.64374e-06
Smp_146460	7418.31	-1.87085	0.585316	-3.19631	0.00139199	0.00528287
Smp_171780	1.45006e+06	-1.86811	0.148642	-12.5678	3.17246e-36	2.2654e-34
Smp_157690	3.11361e+06	-1.86794	0.366123	-5.10195	3.36174e-07	2.76096e-06
Smp_142160	50943.3	-1.86294	0.343359	-5.42563	5.77491e-08	5.44327e-07
Smp_154360	478949	-1.84778	0.168739	-10.9505	6.60983e-28	3.17435e-26
Smp_166610	292346	-1.84666	0.202457	-9.12125	7.426e-20	2.38314e-18
Smp_116760	358242	-1.84578	0.216344	-8.53169	1.44224e-17	4.00626e-16
Smp_163160	23064	-1.84395	0.399035	-4.62101	3.81878e-06	2.61871e-05
Smp_156590	4.95059e+06	-1.83975	0.152807	-12.0397	2.19689e-33	1.33765e-31
Smp_000170	13070.1	-1.83407	0.518898	-3.53455	0.000408464	0.00178673
Smp_125020	51702.8	-1.83243	0.388805	-4.71297	2.44127e-06	1.74145e-05
Smp_121950	1.90192e+06	-1.83174	0.163831	-11.1807	5.06866e-29	2.53229e-27
Smp_057410	1.05344e+06	-1.8301	0.179169	-10.2144	1.70977e-24	7.06652e-23
Smp_169890	39631.7	-1.82725	0.370987	-4.92537	8.42028e-07	6.46281e-06
Smp_024810	1.31468e+06	-1.82701	0.15525	-11.7682	5.69205e-32	3.19481e-30
Smp_168980	125185	-1.8217	0.274342	-6.64024	3.13175e-11	4.64788e-10
Smp_050220	843530	-1.80982	0.180592	-10.0216	1.22498e-23	4.88525e-22
Smp_152410	46311	-1.8077	0.333216	-5.42499	5.79571e-08	5.45533e-07
Smp_030260	379575	-1.80642	0.164415	-10.987	4.41418e-28	2.12739e-26
Smp_050520	605247	-1.80595	0.22459	-8.04108	8.90466e-16	2.12698e-14
Smp_000500	15532.7	-1.80496	0.523925	-3.44508	0.0005709	0.00240398
Smp_077880	1.1588e+06	-1.80384	0.370262	-4.87178	1.10595e-06	8.35732e-06
Smp_182780	17307.3	-1.80139	0.469482	-3.83697	0.000124561	0.00061845
Smp_162480	29803.3	-1.79605	0.443494	-4.04978	5.12662e-05	0.000278463
Smp_018250	2.2478e+06	-1.79358	0.124416	-14.4161	4.10128e-47	4.14351e-45
Smp_151590	2.31168e+06	-1.79111	0.129538	-13.8269	1.75362e-43	1.63819e-41
Smp_168990	10248.2	-1.79022	0.528954	-3.38445	0.000713204	0.00292641
Smp_002150	8.56744e+06	-1.78186	0.169065	-10.5395	5.6797e-26	2.51511e-24
Smp_121920	138856	-1.78105	0.246096	-7.2372	4.58049e-13	8.29659e-12
Smp_156790	284430	-1.77755	0.220136	-8.07479	6.75911e-16	1.63743e-14
Smp_197750	8473.55	-1.77744	0.566442	-3.1379	0.00170166	0.00630333
Smp_068840	369607	-1.77605	0.16054	-11.063	1.89691e-28	9.20708e-27
Smp_152490	15913.5	-1.77293	0.465451	-3.80907	0.000139493	0.000686345
Smp_020070	3.1072e+06	-1.77187	0.136183	-13.011	1.06001e-38	8.12216e-37
Smp_134040	204355	-1.76642	0.234105	-7.54539	4.50946e-14	9.20727e-13
Smp_012000	12186.7	-1.76539	0.612955	-2.88013	0.00397507	0.0131052
Smp_200410	6.44292e+06	-1.76273	0.107301	-16.4279	1.20866e-60	1.85223e-58
Smp_200190	2.60819e+06	-1.75978	0.143981	-12.2223	2.36252e-34	1.49872e-32
Smp_102400	418915	-1.75728	0.166729	-10.5398	5.66453e-26	2.51511e-24
Smp_163550	35360.6	-1.75637	0.393516	-4.46328	8.07141e-06	5.21734e-05
Smp_164170	33490.8	-1.75628	0.443692	-3.95833	7.54767e-05	0.000394055
Smp_082370	945641	-1.75112	0.123191	-14.2146	7.43753e-46	7.24575e-44
Smp_149550	103385	-1.75045	0.258578	-6.76952	1.2921e-11	2.00488e-10
Smp_011180	45915.3	-1.75013	0.337336	-5.18809	2.12462e-07	1.80909e-06
Smp_198400	12271.6	-1.74849	0.516673	-3.38414	0.000714007	0.00292883
Smp_012930	1.27436e+07	-1.7481	0.117071	-14.9319	2.04252e-50	2.30231e-48
Smp_143300	85358.3	-1.74789	0.302656	-5.77518	7.68707e-09	8.24893e-08
Smp_085540	1.59055e+07	-1.74788	0.373488	-4.67987	2.87052e-06	2.02122e-05
Smp_105020	1.5837e+06	-1.74737	0.128433	-13.6053	3.72459e-42	3.29868e-40
Smp_072250	212019	-1.74128	0.253991	-6.85568	7.0974e-12	1.13086e-10
Smp_145110	165533	-1.73956	0.273219	-6.36692	1.92858e-10	2.58135e-09
Smp_038960	7.70141e+06	-1.73702	0.126163	-13.7682	3.96225e-43	3.62692e-41
Smp_135290	137109	-1.73259	0.219846	-7.88091	3.24997e-15	7.40006e-14
Smp_131370	19110.9	-1.72257	0.42515	-4.05168	5.08512e-05	0.000276543
Smp_161210	53407.4	-1.72094	0.327609	-5.25303	1.49615e-07	1.31144e-06
Smp_041540	4.31579e+06	-1.7183	0.138486	-12.4077	2.37398e-35	1.61088e-33
Smp_096420	34912.6	-1.71208	0.359833	-4.75798	1.95543e-06	1.41636e-05
Smp_146750	101368	-1.71111	0.254703	-6.71803	1.84197e-11	2.78521e-10
Smp_146720	2.17482e+06	-1.70903	0.199636	-8.56072	1.12162e-17	3.14769e-16
Smp_147060	45307	-1.70832	0.343522	-4.97297	6.59341e-07	5.18015e-06
Smp_083940	9603.44	-1.7078	0.609686	-2.80112	0.00509253	0.0162815
Smp_134550	39364.8	-1.70744	0.371962	-4.59036	4.42489e-06	2.99509e-05
Smp_038950	1.32369e+07	-1.70672	0.129667	-13.1623	1.44621e-39	1.14016e-37
Smp_194960	1.37475e+06	-1.70523	0.214927	-7.93397	2.12246e-15	4.88165e-14
Smp_098710	1.7803e+06	-1.70394	0.154003	-11.0643	1.86825e-28	9.1004e-27
Smp_143810	11358.6	-1.695	0.512424	-3.30782	0.000940256	0.00373958
Smp_019030	1.26048e+07	-1.69194	0.133491	-12.6745	8.18456e-37	6.00157e-35
Smp_089220	2.13007e+06	-1.68844	0.129679	-13.0202	9.39595e-39	7.24019e-37
Smp_211270	870881	-1.68755	0.14528	-11.6159	3.42339e-31	1.85284e-29
Smp_213900	1.55053e+06	-1.68597	0.204303	-8.25233	1.55332e-16	3.94519e-15
Smp_005740	2.44322e+06	-1.68363	0.12224	-13.7731	3.69955e-43	3.40934e-41
Smp_153100	166565	-1.68345	0.210993	-7.97873	1.47852e-15	3.43535e-14
Smp_201250	69121.4	-1.68148	0.376118	-4.47062	7.79922e-06	5.07023e-05
Smp_083770	207271	-1.67975	0.255553	-6.57298	4.93183e-11	7.17114e-10
Smp_022400	1.00231e+07	-1.67516	0.109818	-15.254	1.54808e-52	1.80464e-50
Smp_196830	68371.3	-1.67438	0.272159	-6.15223	7.6402e-10	9.44739e-09
Smp_187010	13406.3	-1.67399	0.490666	-3.41168	0.000645648	0.00267741
Smp_129490	8654.25	-1.66866	0.609549	-2.73754	0.00619015	0.0192736
Smp_129900	2.69652e+06	-1.66797	0.160318	-10.4041	2.37506e-25	1.01866e-23
Smp_044060	93426.1	-1.6651	0.243182	-6.84715	7.53374e-12	1.19898e-10
Smp_105220	1.201e+06	-1.66481	0.12981	-12.825	1.188e-37	8.952e-36
Smp_162740	5295.18	-1.65755	0.593904	-2.79093	0.00525565	0.0167237
Smp_025860	4.13026e+06	-1.65555	0.149234	-11.0936	1.34691e-28	6.63196e-27
Smp_153700	1.62629e+06	-1.65486	0.138934	-11.9111	1.03554e-32	6.01007e-31
Smp_200460	14685.8	-1.65217	0.4832	-3.41923	0.000627977	0.00261526
Smp_003440	138875	-1.64875	0.256822	-6.41981	1.36443e-10	1.86095e-09
Smp_056560	242719	-1.64731	0.189873	-8.67586	4.10445e-18	1.18352e-16
Smp_062070	4.73026e+06	-1.64142	0.135621	-12.103	1.0187e-33	6.2586e-32
Smp_140140	165327	-1.6407	0.240469	-6.82292	8.92061e-12	1.40494e-10
Smp_141910	501101	-1.6342	0.152948	-10.6847	1.20057e-26	5.47646e-25
Smp_133580	125424	-1.63095	0.226553	-7.19899	6.06602e-13	1.08861e-11
Smp_013040	811088	-1.6306	0.13569	-12.0171	2.88989e-33	1.72873e-31
Smp_174700	192062	-1.62907	0.21836	-7.46049	8.62031e-14	1.69902e-12
Smp_083580	12016.7	-1.62875	0.538998	-3.02181	0.00251269	0.00882351
Smp_169930	96102.5	-1.62816	0.302517	-5.38204	7.36453e-08	6.78223e-07
Smp_101970	250066	-1.628	0.188355	-8.64325	5.46374e-18	1.56555e-16
Smp_058470	5141.64	-1.62622	0.594055	-2.7375	0.0061909	0.0192736
Smp_149400	32526.1	-1.62542	0.420099	-3.86912	0.000109227	0.000548913
Smp_211310	29666.8	-1.62294	0.395778	-4.10064	4.12012e-05	0.000228711
Smp_148040	90153.2	-1.61579	0.248956	-6.49026	8.56904e-11	1.21112e-09
Smp_176710	175226	-1.61529	0.230085	-7.0204	2.21233e-12	3.72978e-11
Smp_154390	127032	-1.6149	0.283804	-5.6902	1.26887e-08	1.32614e-07
Smp_194710	83968.7	-1.61471	0.266462	-6.05983	1.36268e-09	1.62745e-08
Smp_200060	110893	-1.61253	0.283669	-5.68456	1.31147e-08	1.36543e-07
Smp_123780	36550.4	-1.60985	0.383063	-4.20258	2.63887e-05	0.000152378
Smp_149860	11754.8	-1.60743	0.611403	-2.62908	0.00856157	0.0254459
Smp_128370	1.00184e+07	-1.60739	0.166197	-9.67159	3.98143e-22	1.45584e-20
Smp_077860	33749.1	-1.60692	0.37255	-4.3133	1.60837e-05	9.70217e-05
Smp_132390	62367.3	-1.60609	0.365256	-4.39716	1.09675e-05	6.87748e-05
Smp_073270	1.26998e+06	-1.6033	0.166536	-9.62738	6.12713e-22	2.21079e-20
Smp_170150	181092	-1.59983	0.30137	-5.30854	1.10505e-07	9.85436e-07
Smp_175980	764215	-1.59978	0.129956	-12.3101	7.99281e-35	5.24106e-33
Smp_187410	19179.7	-1.59932	0.491813	-3.25189	0.00114642	0.00443575
Smp_161340	140473	-1.59068	0.238863	-6.65939	2.74975e-11	4.0943e-10
Smp_194720	244269	-1.58091	0.216742	-7.29398	3.0093e-13	5.60709e-12
Smp_152050	1.33156e+06	-1.57294	0.125286	-12.5548	3.73988e-36	2.65668e-34
Smp_149590	111506	-1.57248	0.257775	-6.10023	1.05918e-09	1.28868e-08
Smp_003230	766636	-1.5667	0.191995	-8.1601	3.34741e-16	8.28591e-15
Smp_043420	79795.6	-1.56365	0.355125	-4.4031	1.06713e-05	6.71025e-05
Smp_035260	1.19104e+06	-1.56089	0.148564	-10.5065	8.06275e-26	3.53595e-24
Smp_000260	2.37337e+07	-1.56081	0.123664	-12.6214	1.60992e-36	1.16178e-34
Smp_203800	8828.91	-1.56008	0.588812	-2.64955	0.00805998	0.0241711
Smp_204920	66680.8	-1.557	0.32803	-4.74653	2.06936e-06	1.48783e-05
Smp_131470	227589	-1.55655	0.186036	-8.36695	5.91306e-17	1.55093e-15
Smp_205410	2.19637e+06	-1.55478	0.18704	-8.31256	9.36608e-17	2.42859e-15
Smp_032970	11952.6	-1.55457	0.528123	-2.94357	0.00324451	0.0110079
Smp_036010	680670	-1.55329	0.170829	-9.09263	9.66674e-20	3.08048e-18
Smp_180600	449361	-1.55159	0.189794	-8.17512	2.95561e-16	7.32938e-15
Smp_204150	59415.2	-1.54938	0.343255	-4.5138	6.36772e-06	4.19765e-05
Smp_144860	148801	-1.54703	0.249107	-6.21028	5.28901e-10	6.64855e-09
Smp_193610	15786.3	-1.54319	0.510899	-3.02054	0.00252323	0.00885827
Smp_144310	68756.2	-1.54311	0.311726	-4.95022	7.41289e-07	5.76751e-06
Smp_152150	1.64501e+07	-1.54299	0.121109	-12.7405	3.51925e-37	2.60864e-35
Smp_044010	4.72059e+06	-1.54099	0.125989	-12.2311	2.11936e-34	1.36349e-32
Smp_203380	86157.6	-1.53804	0.263776	-5.83086	5.51414e-09	6.04561e-08
Smp_148080	1.67718e+06	-1.53705	0.12926	-11.8911	1.31676e-32	7.60989e-31
Smp_179320	2.06614e+06	-1.53228	0.148804	-10.2973	7.24648e-25	3.0599e-23
Smp_167340	152406	-1.53121	0.242082	-6.32517	2.52954e-10	3.34955e-09
Smp_170550	1.15241e+07	-1.53051	0.120106	-12.743	3.41076e-37	2.54204e-35
Smp_153480	3.51028e+06	-1.52484	0.112491	-13.5552	7.38184e-42	6.4128e-40
Smp_172500	6552.17	-1.52324	0.597018	-2.55141	0.0107288	0.0309235
Smp_073280	300577	-1.52285	0.242766	-6.27294	3.54297e-10	4.59777e-09
Smp_084010	634838	-1.52166	0.200558	-7.58715	3.27009e-14	6.76794e-13
Smp_074710	2.0181e+06	-1.52144	0.131253	-11.5916	4.54488e-31	2.43089e-29
Smp_007960	296326	-1.52113	0.235981	-6.44598	1.14853e-10	1.59177e-09
Smp_080360	245222	-1.51788	0.244431	-6.20984	5.30381e-10	6.66102e-09
Smp_164400	1.10941e+06	-1.5156	0.159648	-9.49342	2.23574e-21	7.71982e-20
Smp_151850	106714	-1.51471	0.270521	-5.59923	2.15306e-08	2.14817e-07
Smp_035270	9.31299e+06	-1.51122	0.106807	-14.1491	1.89291e-45	1.81813e-43
Smp_123730	56780.1	-1.50976	0.328416	-4.59709	4.28427e-06	2.91292e-05
Smp_140170	82330.7	-1.50971	0.277501	-5.44039	5.31642e-08	5.03546e-07
Smp_163380	285782	-1.5081	0.179412	-8.40576	4.25088e-17	1.12797e-15
Smp_139620	160997	-1.50775	0.233814	-6.44851	1.12957e-10	1.56868e-09
Smp_153110	411044	-1.50756	0.193537	-7.78955	6.72485e-15	1.48175e-13
Smp_167610	1.41575e+06	-1.50745	0.204752	-7.36232	1.80739e-13	3.45253e-12
Smp_044750	1.80104e+06	-1.5041	0.142421	-10.561	4.5203e-26	2.02139e-24
Smp_157380	2.90341e+06	-1.50269	0.40219	-3.73628	0.000186766	0.0008888
Smp_111980	163371	-1.49852	0.211146	-7.09707	1.27428e-12	2.19999e-11
Smp_198930	353675	-1.49708	0.202445	-7.39498	1.41427e-13	2.72062e-12
Smp_132710	62639.3	-1.497	0.337364	-4.43734	9.10776e-06	5.80499e-05
Smp_068530	3.18133e+06	-1.49671	0.150473	-9.9467	2.60689e-23	1.02171e-21
Smp_200310	928853	-1.49282	0.20578	-7.25445	4.0331e-13	7.36378e-12
Smp_138260	65425.7	-1.49234	0.33317	-4.47923	7.49132e-06	4.89106e-05
Smp_139700	99744.8	-1.49137	0.27239	-5.47511	4.37246e-08	4.16452e-07
Smp_078720	199550	-1.49066	0.207633	-7.1793	7.00699e-13	1.24276e-11
Smp_045200	5.47168e+06	-1.48592	0.136727	-10.8678	1.6415e-27	7.61512e-26
Smp_206140	61073.4	-1.48496	0.32815	-4.52526	6.03217e-06	3.98609e-05
Smp_173290	166704	-1.47757	0.227823	-6.48561	8.83706e-11	1.24771e-09
Smp_181530	362044	-1.47277	0.188676	-7.80583	5.91125e-15	1.31095e-13
Smp_198050	799856	-1.46819	0.485073	-3.02674	0.0024721	0.00870563
Smp_089320	184782	-1.46733	0.199859	-7.34181	2.10718e-13	4.00835e-12
Smp_174920	39360.9	-1.46696	0.392239	-3.73997	0.000184046	0.000876772
Smp_185360	13690.2	-1.46484	0.565778	-2.58907	0.00962347	0.0281722
Smp_162830	26824.7	-1.46425	0.385028	-3.80296	0.000142975	0.000700694
Smp_154730	178057	-1.46409	0.273282	-5.35745	8.44053e-08	7.70036e-07
Smp_180240	378125	-1.46287	0.17754	-8.23966	1.72697e-16	4.36188e-15
Smp_199290	243499	-1.45479	0.231639	-6.28045	3.37604e-10	4.39369e-09
Smp_042550	2.45502e+06	-1.45472	0.123552	-11.7742	5.30392e-32	3.00167e-30
Smp_202450	101003	-1.45467	0.296561	-4.90513	9.33632e-07	7.12182e-06
Smp_136550	1.28818e+06	-1.45252	0.117421	-12.3702	3.78811e-35	2.52029e-33
Smp_131050	159326	-1.45167	0.255288	-5.68641	1.2974e-08	1.35285e-07
Smp_128110	326101	-1.44986	0.244911	-5.91996	3.22028e-09	3.65098e-08
Smp_195060	1.26936e+06	-1.44749	0.152368	-9.49995	2.09991e-21	7.28769e-20
Smp_133600	1.79374e+06	-1.44547	0.158466	-9.12164	7.39986e-20	2.38035e-18
Smp_059170	494619	-1.44198	0.140131	-10.2902	7.79801e-25	3.28263e-23
Smp_018690	69455.7	-1.44093	0.280713	-5.13311	2.84998e-07	2.37162e-06
Smp_007690	13718.6	-1.44005	0.546608	-2.63453	0.00842549	0.0250962
Smp_086330	1.48519e+06	-1.43779	0.138539	-10.3783	3.11423e-25	1.32734e-23
Smp_076370	5.82783e+06	-1.43734	0.123634	-11.6258	3.04617e-31	1.66187e-29
Smp_092020	447609	-1.43581	0.174223	-8.24122	1.70463e-16	4.31345e-15
Smp_192110	388361	-1.43531	0.18822	-7.62571	2.42702e-14	5.06923e-13
Smp_132840	113841	-1.4331	0.23799	-6.02169	1.72607e-09	2.02598e-08
Smp_019210	297966	-1.43255	0.227154	-6.30652	2.85374e-10	3.7606e-09
Smp_124240	944502	-1.43052	0.166987	-8.56668	1.0651e-17	3.00144e-16
Smp_108640	6615.48	-1.43052	0.603085	-2.37199	0.0176924	0.0474459
Smp_170430	36148.2	-1.43	0.392914	-3.63946	0.000273211	0.00124835
Smp_070380	2.72329e+06	-1.42843	0.152033	-9.39552	5.69386e-21	1.92701e-19
Smp_187190	1.82533e+06	-1.427	0.139432	-10.2344	1.39055e-24	5.78222e-23
Smp_072330	6.72396e+07	-1.42601	0.183392	-7.77575	7.49998e-15	1.63406e-13
Smp_124290	397064	-1.42584	0.192033	-7.42498	1.12794e-13	2.19588e-12
Smp_164630	130707	-1.42578	0.290912	-4.90106	9.53232e-07	7.2632e-06
Smp_043030	1.92961e+07	-1.42195	0.116286	-12.228	2.20242e-34	1.40369e-32
Smp_017610	8293.64	-1.42164	0.565184	-2.51535	0.0118914	0.0337188
Smp_154760	2.41866e+06	-1.42133	0.208361	-6.82145	9.01245e-12	1.41614e-10
Smp_074150	804603	-1.42074	0.182601	-7.78058	7.21925e-15	1.58047e-13
Smp_125220	314680	-1.42024	0.189229	-7.50542	6.12306e-14	1.22273e-12
Smp_153600	8445.75	-1.41945	0.562909	-2.52162	0.0116815	0.0332472
Smp_075500	743587	-1.41858	0.164521	-8.62249	6.55119e-18	1.86538e-16
Smp_136830	34113.8	-1.41604	0.459336	-3.0828	0.00205062	0.00739514
Smp_150220	1.89189e+06	-1.4146	0.129539	-10.9203	9.22124e-28	4.38218e-26
Smp_133210	110826	-1.41208	0.234934	-6.01053	1.84923e-09	2.15938e-08
Smp_155540	389499	-1.41081	0.198961	-7.09093	1.33218e-12	2.29704e-11
Smp_201030	1.4869e+06	-1.4091	0.121524	-11.5953	4.35338e-31	2.33763e-29
Smp_023570	858306	-1.40779	0.136002	-10.3513	4.12954e-25	1.7546e-23
Smp_130950	1.63746e+06	-1.40379	0.123396	-11.3763	5.48886e-30	2.825e-28
Smp_205860	247341	-1.40243	0.340413	-4.1198	3.79194e-05	0.000212483
Smp_019610	943047	-1.40149	0.136321	-10.2808	8.60344e-25	3.61053e-23
Smp_005350	1.72809e+06	-1.40128	0.155609	-9.00514	2.15381e-19	6.69154e-18
Smp_074900	960319	-1.40033	0.148552	-9.42651	4.2396e-21	1.44922e-19
Smp_086190	569035	-1.4003	0.180573	-7.75475	8.85148e-15	1.91324e-13
Smp_104970	207816	-1.39989	0.200958	-6.96609	3.25873e-12	5.34848e-11
Smp_000190	3.59807e+06	-1.39938	0.115469	-12.1191	8.37049e-34	5.16584e-32
Smp_015020	690341	-1.39793	0.149095	-9.37615	6.84264e-21	2.30436e-19
Smp_091820	1.45424e+06	-1.39628	0.165457	-8.43894	3.20241e-17	8.61493e-16
Smp_163700	757967	-1.3956	0.170455	-8.18751	2.66682e-16	6.62528e-15
Smp_158110	4.26159e+06	-1.39313	0.121775	-11.4401	2.63431e-30	1.36613e-28
Smp_062760	80067.7	-1.39299	0.259908	-5.35957	8.34222e-08	7.61576e-07
Smp_055740	82280	-1.38971	0.335055	-4.14771	3.35818e-05	0.000190763
Smp_009780	1.32798e+07	-1.38786	0.102004	-13.606	3.69073e-42	3.29006e-40
Smp_152680	31510.4	-1.38781	0.396553	-3.49968	0.000465821	0.00200864
Smp_205600	214430	-1.38643	0.223775	-6.19564	5.80473e-10	7.27004e-09
Smp_123860	122523	-1.38582	0.280792	-4.93541	7.99817e-07	6.18057e-06
Smp_136110	95082.1	-1.38382	0.246221	-5.62024	1.90697e-08	1.91525e-07
Smp_162320	1.81148e+06	-1.38263	0.160426	-8.61852	6.78264e-18	1.92726e-16
Smp_201230	273100	-1.382	0.158796	-8.70303	3.23146e-18	9.43767e-17
Smp_124210	11821.2	-1.38085	0.542038	-2.54751	0.0108496	0.0312058
Smp_073340	910715	-1.37841	0.155477	-8.86568	7.60361e-19	2.32004e-17
Smp_000320	586227	-1.37595	0.166401	-8.26891	1.35184e-16	3.45924e-15
Smp_038970	1.25665e+06	-1.37404	0.13101	-10.488	9.80484e-26	4.27247e-24
Smp_049850	65268.1	-1.37148	0.3237	-4.23688	2.26648e-05	0.000132957
Smp_162110	155849	-1.37115	0.259035	-5.29328	1.20143e-07	1.06751e-06
Smp_077850	372388	-1.36692	0.160053	-8.54042	1.33739e-17	3.7302e-16
Smp_181160	211489	-1.3669	0.203168	-6.72794	1.72076e-11	2.61644e-10
Smp_102210	3.51115e+06	-1.36433	0.139856	-9.75521	1.75236e-22	6.51236e-21
Smp_204360	19892.7	-1.36315	0.453512	-3.00577	0.00264911	0.00923836
Smp_021190	153283	-1.36287	0.264817	-5.14646	2.6545e-07	2.22251e-06
Smp_205340	12308.2	-1.36177	0.508226	-2.67945	0.00737433	0.0223383
Smp_145130	157225	-1.36117	0.201786	-6.74562	1.52372e-11	2.33505e-10
Smp_147320	38753.2	-1.3586	0.339867	-3.99745	6.40296e-05	0.00034007
Smp_166350	21952.1	-1.35849	0.472992	-2.87211	0.00407738	0.0133842
Smp_074430	348287	-1.35591	0.231548	-5.85586	4.7454e-09	5.26199e-08
Smp_139770	441752	-1.35515	0.167902	-8.07105	6.96952e-16	1.67946e-14
Smp_090080	1.43879e+07	-1.35493	0.127958	-10.5888	3.35802e-26	1.5216e-24
Smp_198060	9695.73	-1.35127	0.554401	-2.43735	0.0147955	0.0407079
Smp_128580	70312.6	-1.34617	0.262819	-5.12203	3.02266e-07	2.5031e-06
Smp_158520	721934	-1.34394	0.145808	-9.21722	3.04893e-20	1.00933e-18
Smp_155840	169583	-1.34338	0.207742	-6.46658	1.00245e-10	1.4023e-09
Smp_169150	65852.3	-1.33809	0.306693	-4.36298	1.28305e-05	7.88979e-05
Smp_124210	61975.5	-1.33494	0.31888	-4.18634	2.83485e-05	0.000163004
Smp_098550	135771	-1.33473	0.259681	-5.1399	2.74889e-07	2.2945e-06
Smp_172980	700191	-1.33471	0.179133	-7.45094	9.26746e-14	1.81608e-12
Smp_020840	1.47011e+06	-1.33301	0.153469	-8.68586	3.75896e-18	1.0885e-16
Smp_170380	294105	-1.33195	0.213237	-6.24633	4.20199e-10	5.39651e-09
Smp_151500	86730.5	-1.33032	0.27072	-4.914	8.92366e-07	6.81848e-06
Smp_144790	25945.7	-1.32725	0.454796	-2.91835	0.00351887	0.011795
Smp_155410	435614	-1.32715	0.182714	-7.26352	3.77141e-13	6.92305e-12
Smp_136710	1.17213e+06	-1.32564	0.188199	-7.04382	1.87035e-12	3.1768e-11
Smp_005880	503070	-1.32364	0.13819	-9.5784	9.85619e-22	3.50989e-20
Smp_135820	23966.6	-1.32319	0.406184	-3.25762	0.00112352	0.00436074
Smp_136020	51742.8	-1.32224	0.326014	-4.05578	4.99677e-05	0.000272277
Smp_057210	1.51792e+06	-1.32213	0.127251	-10.39	2.75428e-25	1.1776e-23
Smp_174630	333351	-1.32161	0.178905	-7.3872	1.4995e-13	2.8684e-12
Smp_038030	8.95626e+06	-1.32143	0.116528	-11.34	8.31176e-30	4.24585e-28
Smp_173630	81521.5	-1.32104	0.352681	-3.7457	0.000179892	0.000859987
Smp_111340	3.4837e+07	-1.31638	0.332373	-3.96056	7.4774e-05	0.000391165
Smp_159490	27679	-1.31597	0.417435	-3.15252	0.00161867	0.00603692
Smp_175020	24701.3	-1.31587	0.421286	-3.12345	0.00178741	0.0065858
Smp_206200	1.69363e+06	-1.3151	0.48689	-2.70102	0.00691271	0.0211538
Smp_134390	550389	-1.31291	0.187076	-7.01803	2.25025e-12	3.78903e-11
Smp_079240	687536	-1.31276	0.147098	-8.92436	4.4827e-19	1.38013e-17
Smp_131600	38505.4	-1.3122	0.398963	-3.28902	0.00100538	0.00395513
Smp_158150	1.24896e+06	-1.31169	0.170623	-7.68763	1.49885e-14	3.1942e-13
Smp_201840	13774.3	-1.30613	0.49979	-2.61335	0.00896591	0.0264746
Smp_065610	1.93046e+07	-1.30432	0.128859	-10.122	4.41148e-24	1.79607e-22
Smp_143680	496033	-1.30396	0.45172	-2.88665	0.00389364	0.0128834
Smp_057950	9.06142e+06	-1.30389	0.125008	-10.4305	1.79999e-25	7.76901e-24
Smp_140460	815840	-1.30387	0.136939	-9.52152	1.70665e-21	5.95318e-20
Smp_155050	1.51741e+06	-1.29881	0.20746	-6.26053	3.83679e-10	4.95549e-09
Smp_154680	60841	-1.29877	0.343389	-3.7822	0.000155446	0.000753153
Smp_089200	488909	-1.29579	0.179988	-7.19934	6.05064e-13	1.08728e-11
Smp_206290	252713	-1.29524	0.200446	-6.46178	1.0348e-10	1.44017e-09
Smp_194490	10698.6	-1.29455	0.513566	-2.5207	0.0117121	0.0333212
Smp_123200	258770	-1.29347	0.177421	-7.29037	3.09096e-13	5.74353e-12
Smp_143830	3.57965e+06	-1.29322	0.122719	-10.5381	5.76632e-26	2.54521e-24
Smp_024290	195591	-1.29103	0.241445	-5.3471	8.93732e-08	8.12641e-07
Smp_160300	195751	-1.28939	0.191709	-6.7258	1.7463e-11	2.65231e-10
Smp_165750	215348	-1.28464	0.18136	-7.08335	1.40713e-12	2.42016e-11
Smp_168140	210417	-1.2761	0.241194	-5.29078	1.21798e-07	1.08011e-06
Smp_017730	4.51621e+06	-1.27592	0.171186	-7.45337	9.0984e-14	1.78551e-12
Smp_201210	20389	-1.2755	0.49873	-2.5575	0.0105426	0.0304383
Smp_043260	22179.2	-1.27214	0.407391	-3.12265	0.00179232	0.00659618
Smp_150060	148422	-1.27104	0.210461	-6.03933	1.54751e-09	1.83695e-08
Smp_197860	526379	-1.27059	0.196588	-6.46324	1.02486e-10	1.42779e-09
Smp_082580	94067.4	-1.26933	0.284365	-4.46373	8.05449e-06	5.21629e-05
Smp_020340	167887	-1.26763	0.237297	-5.34195	9.1952e-08	8.33865e-07
Smp_123110	179937	-1.26536	0.221503	-5.71259	1.11271e-08	1.17463e-07
Smp_198560	42160.1	-1.26434	0.346985	-3.64379	0.000268655	0.00123083
Smp_091770	144458	-1.25937	0.198162	-6.35523	2.08112e-10	2.77462e-09
Smp_164380	844369	-1.25856	0.148686	-8.46456	2.57128e-17	7.01394e-16
Smp_063330	1.17609e+07	-1.2568	0.138351	-9.08415	1.04516e-19	3.32282e-18
Smp_075350	314170	-1.25431	0.245545	-5.10829	3.25085e-07	2.67905e-06
Smp_019420	390142	-1.25382	0.152898	-8.20038	2.39631e-16	5.98596e-15
Smp_025830	1.07021e+06	-1.25177	0.19827	-6.31349	2.72818e-10	3.60209e-09
Smp_205690	133915	-1.24935	0.281159	-4.44359	8.84713e-06	5.65976e-05
Smp_093580	1.62632e+06	-1.24888	0.110246	-11.3281	9.52345e-30	4.84666e-28
Smp_020540	291509	-1.24874	0.224451	-5.56354	2.64357e-08	2.60293e-07
Smp_205720	495014	-1.24796	0.183473	-6.80189	1.03255e-11	1.61316e-10
Smp_138470	411554	-1.247	0.173433	-7.19008	6.47518e-13	1.15747e-11
Smp_152150	376796	-1.24593	0.149257	-8.34755	6.96911e-17	1.81743e-15
Smp_114660	500365	-1.24427	0.200081	-6.2188	5.00971e-10	6.35013e-09
Smp_150350	704931	-1.2431	0.158327	-7.85146	4.11235e-15	9.25551e-14
Smp_144260	30499.2	-1.24255	0.416498	-2.98333	0.00285134	0.009828
Smp_035250	14383.5	-1.24076	0.51079	-2.42909	0.0151368	0.0414642
Smp_210440	1.46092e+06	-1.24042	0.136949	-9.05752	1.3345e-19	4.21326e-18
Smp_165940	112672	-1.2387	0.245987	-5.03561	4.76319e-07	3.79691e-06
Smp_056970	5.79952e+07	-1.23495	0.129128	-9.56379	1.13522e-21	4.03211e-20
Smp_008320	3.58016e+06	-1.23327	0.112955	-10.9182	9.43128e-28	4.46643e-26
Smp_083240	874359	-1.23231	0.165283	-7.4558	8.93259e-14	1.7555e-12
Smp_151120	713986	-1.23198	0.188626	-6.53131	6.51973e-11	9.36027e-10
Smp_136480	82725.3	-1.23191	0.29054	-4.24005	2.2347e-05	0.000131432
Smp_056290	14950.9	-1.23036	0.480977	-2.55805	0.0105261	0.0304177
Smp_026810	303172	-1.23014	0.184603	-6.6637	2.67023e-11	3.98024e-10
Smp_201030	725355	-1.22941	0.141142	-8.71048	3.02594e-18	8.87544e-17
Smp_137940	198029	-1.22745	0.218136	-5.62698	1.8339e-08	1.84731e-07
Smp_165260	1.82412e+06	-1.22688	0.132603	-9.25224	2.19835e-20	7.33087e-19
Smp_128060	46987.2	-1.22508	0.377676	-3.24374	0.00117973	0.00455044
Smp_017420	159848	-1.22403	0.24292	-5.03883	4.68386e-07	3.74243e-06
Smp_149170	13844.5	-1.22358	0.519694	-2.35443	0.018551	0.0493403
Smp_124740	59130.3	-1.22328	0.356876	-3.42776	0.00060859	0.00254618
Smp_179600	44383	-1.22133	0.347549	-3.51414	0.000441188	0.00191636
Smp_068510	236362	-1.22126	0.220663	-5.53451	3.12106e-08	3.04058e-07
Smp_204800	54322.3	-1.21775	0.360549	-3.3775	0.000731475	0.00299418
Smp_071050	1.28557e+06	-1.21466	0.152954	-7.94136	1.99978e-15	4.61507e-14
Smp_137550	136783	-1.21383	0.251293	-4.83034	1.363e-06	1.01253e-05
Smp_212790	84123.7	-1.21234	0.301241	-4.02449	5.70989e-05	0.000307087
Smp_140130	26204	-1.21217	0.480306	-2.52374	0.0116115	0.0330762
Smp_144510	140777	-1.21186	0.244476	-4.95697	7.16003e-07	5.58032e-06
Smp_180810	1.50067e+06	-1.21185	0.159861	-7.58066	3.43807e-14	7.10482e-13
Smp_022070	13715.5	-1.21111	0.492617	-2.45852	0.0139512	0.038675
Smp_072500	68003.5	-1.20967	0.315003	-3.84018	0.000122942	0.000611529
Smp_172530	687245	-1.2086	0.170831	-7.07485	1.49608e-12	2.56666e-11
Smp_070020	874935	-1.2086	0.205141	-5.89158	3.82522e-09	4.29048e-08
Smp_139290	63137.9	-1.20805	0.302896	-3.98833	6.65398e-05	0.000352031
Smp_157670	426442	-1.20656	0.223287	-5.40363	6.53047e-08	6.06738e-07
Smp_169460	353083	-1.20411	0.187504	-6.42177	1.34701e-10	1.84087e-09
Smp_154140	406231	-1.20228	0.167266	-7.18785	6.58205e-13	1.17503e-11
Smp_095360	1.00592e+07	-1.20132	0.143132	-8.39311	4.7346e-17	1.25146e-15
Smp_213910	1.55017e+06	-1.2003	0.19968	-6.01111	1.84253e-09	2.1534e-08
Smp_135040	139056	-1.19582	0.231444	-5.16678	2.38162e-07	2.01507e-06
Smp_137610	529115	-1.19571	0.137515	-8.69513	3.46429e-18	1.00701e-16
Smp_145540	216284	-1.19536	0.181088	-6.60101	4.08376e-11	5.97622e-10
Smp_056700	514446	-1.19417	0.214209	-5.57477	2.47853e-08	2.45139e-07
Smp_000755	2.06307e+06	-1.19244	0.152008	-7.84456	4.34476e-15	9.7304e-14
Smp_145210	123999	-1.19174	0.256197	-4.65167	3.29255e-06	2.28302e-05
Smp_153990	922510	-1.19067	0.16105	-7.39317	1.43372e-13	2.75416e-12
Smp_003280	28495.4	-1.18941	0.423343	-2.80957	0.00496074	0.0159075
Smp_066820	1.1e+06	-1.18831	0.160043	-7.4249	1.12861e-13	2.19588e-12
Smp_083430	610137	-1.18599	0.176062	-6.73618	1.62602e-11	2.48625e-10
Smp_006860	1.31117e+06	-1.18546	0.161099	-7.35857	1.85885e-13	3.54089e-12
Smp_018880	21882.3	-1.18514	0.449349	-2.63746	0.00835299	0.0249183
Smp_087760	1.49713e+07	-1.18371	0.0998317	-11.857	1.97874e-32	1.1292e-30
Smp_068700	1.17165e+06	-1.18321	0.155679	-7.60032	2.9539e-14	6.13216e-13
Smp_194610	212430	-1.18074	0.179921	-6.56254	5.28975e-11	7.6752e-10
Smp_088920	33431.7	-1.18032	0.407611	-2.89569	0.00378324	0.0125598
Smp_170820	575694	-1.17888	0.223814	-5.26722	1.38502e-07	1.22188e-06
Smp_131980	27994.2	-1.17789	0.396694	-2.96927	0.00298511	0.0102413
Smp_157760	218860	-1.17786	0.204296	-5.76545	8.1441e-09	8.72563e-08
Smp_058380	293690	-1.17676	0.199598	-5.89566	3.73182e-09	4.20299e-08
Smp_199540	43739.3	-1.1766	0.358394	-3.28297	0.0010272	0.00403163
Smp_125210	76091.5	-1.17385	0.293897	-3.99408	6.49449e-05	0.000344261
Smp_051290	17973.9	-1.17189	0.473422	-2.47537	0.0133099	0.0371844
Smp_064460	99491.6	-1.17183	0.326664	-3.58727	0.000334154	0.00149673
Smp_121070	38550.3	-1.17166	0.374291	-3.13036	0.00174592	0.00644629
Smp_039130	5.96894e+06	-1.17046	0.120455	-9.717	2.55198e-22	9.40714e-21
Smp_194780	22934.2	-1.17008	0.445005	-2.62937	0.00855421	0.0254351
Smp_161630	351171	-1.16699	0.237225	-4.91935	8.68341e-07	6.65354e-06
Smp_054170	351907	-1.16405	0.173167	-6.72212	1.79096e-11	2.71711e-10
Smp_045220	2.9263e+06	-1.16204	0.141469	-8.21404	2.13866e-16	5.37185e-15
Smp_035210	1.73308e+06	-1.16125	0.167793	-6.92076	4.49212e-12	7.26786e-11
Smp_210100	86063.3	-1.16038	0.294514	-3.93999	8.14855e-05	0.000422097
Smp_214210	76293.2	-1.15898	0.280231	-4.13581	3.53709e-05	0.000199844
Smp_093780	39337.3	-1.15817	0.369327	-3.13589	0.00171334	0.00634145
Smp_166860	61344.1	-1.15594	0.307416	-3.76018	0.000169792	0.000816572
Smp_205770	148329	-1.1552	0.228036	-5.06585	4.06574e-07	3.28511e-06
Smp_000660	7.65934e+06	-1.15465	0.123466	-9.35192	8.60682e-21	2.89134e-19
Smp_033620	915547	-1.15339	0.144275	-7.99441	1.30199e-15	3.04073e-14
Smp_159600	90063.2	-1.1532	0.323854	-3.56087	0.000369621	0.00163944
Smp_070540	2.33774e+06	-1.15262	0.162092	-7.11092	1.15276e-12	2.00031e-11
Smp_085290	1.25146e+06	-1.15141	0.143403	-8.02922	9.8093e-16	2.32677e-14
Smp_032640	231741	-1.1501	0.213725	-5.38124	7.3976e-08	6.8035e-07
Smp_012440	3.37712e+06	-1.14924	0.148239	-7.75265	8.99953e-15	1.93909e-13
Smp_002840	1.1919e+06	-1.14837	0.120805	-9.50598	1.98176e-21	6.8952e-20
Smp_146600	1.44005e+06	-1.1481	0.128935	-8.9045	5.36277e-19	1.64366e-17
Smp_042140	2.15124e+06	-1.14782	0.116721	-9.8339	8.04437e-23	3.06165e-21
Smp_096790	3.8042e+06	-1.14589	0.163629	-7.00297	2.50592e-12	4.18338e-11
Smp_030370	2.68825e+07	-1.14492	0.12574	-9.10548	8.58824e-20	2.74321e-18
Smp_171820	2.43123e+06	-1.14481	0.145994	-7.84148	4.45266e-15	9.95571e-14
Smp_024870	1.03194e+06	-1.14367	0.145616	-7.854	4.0297e-15	9.09952e-14
Smp_134180	481112	-1.13934	0.210232	-5.41945	5.97821e-08	5.60391e-07
Smp_155890	4.10245e+06	-1.13792	0.187366	-6.07325	1.25344e-09	1.50094e-08
Smp_147890	146427	-1.1361	0.310945	-3.65369	0.000258494	0.00119041
Smp_156910	3.6311e+06	-1.13482	0.133634	-8.49196	2.03189e-17	5.59858e-16
Smp_007000	84695.5	-1.13121	0.277739	-4.07293	4.64259e-05	0.000254913
Smp_137450	4.02455e+06	-1.1303	0.106833	-10.5801	3.68617e-26	1.65926e-24
Smp_132630	50769	-1.13013	0.337833	-3.34522	0.000822167	0.00331174
Smp_065210	478942	-1.1301	0.169436	-6.6698	2.56156e-11	3.83082e-10
Smp_146250	2.30417e+06	-1.12982	0.122901	-9.19289	3.82426e-20	1.26293e-18
Smp_166490	438289	-1.1291	0.198904	-5.67661	1.37391e-08	1.42426e-07
Smp_102430	27125.7	-1.12641	0.409535	-2.75047	0.00595098	0.0186159
Smp_016780	401257	-1.12256	0.231637	-4.84622	1.25837e-06	9.42502e-06
Smp_079800	634439	-1.11984	0.126741	-8.83561	9.95575e-19	3.00413e-17
Smp_049270	5.01139e+06	-1.11814	0.176055	-6.35111	2.13763e-10	2.84717e-09
Smp_013930	995365	-1.11701	0.149131	-7.4901	6.88221e-14	1.36832e-12
Smp_129380	137111	-1.11474	0.21578	-5.16612	2.39009e-07	2.01728e-06
Smp_122630	21650.4	-1.11409	0.44204	-2.52034	0.0117243	0.0333418
Smp_141450	331598	-1.11152	0.154763	-7.18207	6.86614e-13	1.22096e-11
Smp_122860	45036.6	-1.11088	0.341426	-3.25366	0.00113928	0.00441313
Smp_017880	261320	-1.1102	0.18119	-6.1273	8.93856e-10	1.09634e-08
Smp_018670	905181	-1.10948	0.142488	-7.78649	6.88973e-15	1.51076e-13
Smp_020770	1.67289e+06	-1.10898	0.127104	-8.72497	2.66259e-18	7.82651e-17
Smp_128760	152927	-1.10859	0.273346	-4.05562	5.00011e-05	0.00027235
Smp_156150	120544	-1.10552	0.282002	-3.92027	8.84484e-05	0.000453685
Smp_043220	3.81378e+06	-1.10513	0.164474	-6.7192	1.82727e-11	2.76913e-10
Smp_169000	4.56457e+06	-1.10354	0.122404	-9.01555	1.95877e-19	6.09945e-18
Smp_170020	34244	-1.1019	0.39208	-2.81039	0.0049481	0.0158866
Smp_025370	659567	-1.10003	0.14989	-7.33891	2.1534e-13	4.0792e-12
Smp_049520	2.86257e+06	-1.09846	0.132229	-8.30724	9.79526e-17	2.53026e-15
Smp_024110	3.60315e+07	-1.09773	0.124602	-8.80986	1.25307e-18	3.75619e-17
Smp_142050	690360	-1.09771	0.157378	-6.97497	3.05936e-12	5.05777e-11
Smp_042020	937424	-1.09684	0.146132	-7.50584	6.10337e-14	1.22059e-12
Smp_096290	4.84179e+06	-1.0963	0.111928	-9.79474	1.18603e-22	4.44403e-21
Smp_031770	4.62957e+06	-1.09066	0.129412	-8.42777	3.52327e-17	9.45944e-16
Smp_004690	221402	-1.08796	0.238435	-4.56294	5.04432e-06	3.37915e-05
Smp_151960	156930	-1.08759	0.223658	-4.86276	1.15759e-06	8.71808e-06
Smp_015670	59204.1	-1.087	0.293989	-3.69741	0.00021781	0.00102216
Smp_083730	1.07114e+07	-1.08688	0.124878	-8.70354	3.21682e-18	9.41506e-17
Smp_073400	4.29606e+06	-1.08573	0.135912	-7.98849	1.36603e-15	3.17939e-14
Smp_006040	1.09711e+06	-1.08559	0.14822	-7.32421	2.40311e-13	4.5146e-12
Smp_131470	1.01948e+06	-1.08281	0.151516	-7.1465	8.9019e-13	1.5579e-11
Smp_204010	194318	-1.08272	0.22469	-4.81873	1.44475e-06	1.06802e-05
Smp_132080	128039	-1.08245	0.231888	-4.668	3.04147e-06	2.13059e-05
Smp_031530	32044.6	-1.08008	0.37948	-2.84622	0.00442423	0.014374
Smp_155610	59327.4	-1.07953	0.291569	-3.70247	0.000213508	0.00100519
Smp_075430	62599.9	-1.07681	0.306262	-3.51599	0.000438117	0.00190484
Smp_032520	7.71849e+06	-1.07669	0.128757	-8.36212	6.15991e-17	1.60948e-15
Smp_204780	21983.3	-1.07613	0.437975	-2.45706	0.014008	0.0388086
Smp_146970	463610	-1.07525	0.183763	-5.85126	4.87873e-09	5.40105e-08
Smp_199160	4.25759e+06	-1.07508	0.123645	-8.69494	3.47016e-18	1.00701e-16
Smp_125130	157929	-1.07379	0.233776	-4.59325	4.36405e-06	2.95887e-05
Smp_078230	186967	-1.07376	0.202161	-5.31141	1.08779e-07	9.7097e-07
Smp_154000	1.30789e+06	-1.07116	0.126839	-8.44502	3.04005e-17	8.21055e-16
Smp_141420	101522	-1.07114	0.246523	-4.34498	1.3929e-05	8.50389e-05
Smp_048420	933429	-1.06909	0.129227	-8.27296	1.30668e-16	3.34997e-15
Smp_058080	28793.2	-1.06816	0.398952	-2.67742	0.00741925	0.0224332
Smp_214190	3.54017e+06	-1.06815	0.126041	-8.47465	2.35788e-17	6.45767e-16
Smp_041550	664070	-1.0648	0.174607	-6.09826	1.07231e-09	1.30118e-08
Smp_011560	1.86454e+06	-1.06472	0.163703	-6.504	7.82126e-11	1.11351e-09
Smp_166910	110539	-1.06385	0.342808	-3.10334	0.00191348	0.0069874
Smp_136920	229935	-1.06216	0.188492	-5.63505	1.75011e-08	1.77207e-07
Smp_204300	76937.2	-1.06108	0.265623	-3.9947	6.47774e-05	0.000343507
Smp_093620	378526	-1.06071	0.170679	-6.21466	5.14374e-10	6.5019e-09
Smp_089000	3.40928e+06	-1.06025	0.127503	-8.31545	9.14036e-17	2.37458e-15
Smp_029670	627848	-1.06008	0.148319	-7.14728	8.85128e-13	1.55171e-11
Smp_018870	96322.9	-1.06005	0.270112	-3.9245	8.69109e-05	0.00044647
Smp_155900	1.00681e+06	-1.05945	0.189081	-5.60315	2.10486e-08	2.1047e-07
Smp_129220	315910	-1.05914	0.307468	-3.4447	0.000571688	0.00240656
Smp_009230	162038	-1.05845	0.299561	-3.53333	0.00041036	0.00179388
Smp_074000	2.75497e+07	-1.05812	0.11798	-8.96864	3.00189e-19	9.28408e-18
Smp_148470	81715.8	-1.05718	0.289249	-3.65493	0.000257255	0.00118577
Smp_214060	1.22427e+07	-1.05579	0.115154	-9.16848	4.79716e-20	1.57659e-18
Smp_008360	2.91654e+06	-1.05559	0.11978	-8.81278	1.22085e-18	3.66766e-17
Smp_090220	993708	-1.05478	0.133901	-7.87729	3.34567e-15	7.60526e-14
Smp_123720	2.66113e+06	-1.0547	0.11168	-9.4439	3.59151e-21	1.23077e-19
Smp_145910	121070	-1.0523	0.2483	-4.23802	2.25498e-05	0.000132453
Smp_055630	53264.3	-1.05211	0.413834	-2.54234	0.0110112	0.0315973
Smp_204070	454088	-1.05105	0.15004	-7.00515	2.4672e-12	4.12379e-11
Smp_094950	746450	-1.04792	0.143858	-7.28437	3.23178e-13	5.99704e-12
Smp_127280	1.44123e+06	-1.04697	0.167278	-6.25887	3.8777e-10	4.99886e-09
Smp_053760	89461.5	-1.04607	0.258198	-4.05142	5.09073e-05	0.00027669
Smp_010820	1.34917e+06	-1.04406	0.141823	-7.36174	1.81527e-13	3.46273e-12
Smp_063520	477640	-1.04275	0.185146	-5.63203	1.78096e-08	1.79929e-07
Smp_125800	535130	-1.04203	0.147827	-7.04897	1.80253e-12	3.06925e-11
Smp_131080	459272	-1.04194	0.226859	-4.5929	4.37127e-06	2.96174e-05
Smp_047400	224289	-1.04107	0.235161	-4.42705	9.55314e-06	6.06024e-05
Smp_124520	1.49612e+06	-1.04105	0.122207	-8.51871	1.61342e-17	4.47264e-16
Smp_131460	1.83474e+06	-1.03913	0.148302	-7.0069	2.43665e-12	4.07772e-11
Smp_167460	128487	-1.03871	0.231512	-4.48666	7.23483e-06	4.73493e-05
Smp_193010	120355	-1.03777	0.219722	-4.72308	2.32294e-06	1.66051e-05
Smp_031430	368448	-1.03738	0.152047	-6.82275	8.93135e-12	1.40501e-10
Smp_023010	310352	-1.03612	0.157574	-6.57548	4.8497e-11	7.06678e-10
Smp_086860	1.61219e+06	-1.03452	0.134658	-7.68256	1.55936e-14	3.31796e-13
Smp_082420	557060	-1.03421	0.162076	-6.38101	1.75927e-10	2.37102e-09
Smp_042160	5.31922e+07	-1.03339	0.13714	-7.53528	4.87306e-14	9.90517e-13
Smp_205630	240664	-1.03214	0.190743	-5.41116	6.26172e-08	5.84956e-07
Smp_146730	29198.9	-1.03153	0.402442	-2.56318	0.0103717	0.0300403
Smp_013440	3.97235e+06	-1.0314	0.141619	-7.28288	3.26771e-13	6.04725e-12
Smp_200150	378216	-1.03072	0.240697	-4.28225	1.85015e-05	0.000110725
Smp_167160	569746	-1.03023	0.179758	-5.73122	9.971e-09	1.05668e-07
Smp_007760	1.1614e+06	-1.0296	0.133751	-7.69785	1.38374e-14	2.95349e-13
Smp_176260	620024	-1.02907	0.183285	-5.61458	1.97043e-08	1.97608e-07
Smp_047100	356112	-1.02802	0.159785	-6.43376	1.24484e-10	1.71499e-09
Smp_156820	51745.9	-1.02584	0.311038	-3.29812	0.000973349	0.00385244
Smp_140850	136157	-1.02522	0.209221	-4.90016	9.57575e-07	7.29222e-06
Smp_138150	389688	-1.02414	0.179419	-5.70807	1.14266e-08	1.20531e-07
Smp_176050	868308	-1.02377	0.184148	-5.55947	2.70598e-08	2.66091e-07
Smp_125350	25816.7	-1.02035	0.420012	-2.42935	0.015126	0.0414432
Smp_142900	44184.4	-1.01996	0.340749	-2.99328	0.00275998	0.00953962
Smp_143770	1.21054e+06	-1.01941	0.120968	-8.42709	3.54365e-17	9.49546e-16
Smp_023840	8.51145e+06	-1.01939	0.134281	-7.5915	3.16231e-14	6.55482e-13
Smp_149390	492327	-1.01828	0.154212	-6.6031	4.02638e-11	5.89859e-10
Smp_077980	648280	-1.01811	0.141522	-7.19406	6.2894e-13	1.12722e-11
Smp_163720	3.39879e+06	-1.01753	0.128407	-7.92425	2.29526e-15	5.27021e-14
Smp_204400	82922.6	-1.01303	0.296416	-3.41759	0.000631778	0.00262788
Smp_017860	65635	-1.01189	0.290486	-3.48343	0.000495031	0.00211786
Smp_094710	120217	-1.01102	0.282091	-3.58402	0.000338351	0.00151403
Smp_146010	420231	-1.00981	0.160322	-6.29867	3.00205e-10	3.9446e-09
Smp_088090	126585	-1.00476	0.257108	-3.90793	9.30888e-05	0.000474986
Smp_062420	1.61969e+07	-1.00245	0.100457	-9.97888	1.88593e-23	7.41272e-22
Smp_172960	324555	-1.00173	0.337858	-2.96495	0.00302733	0.0103665
Smp_152940	469816	-1.00162	0.216926	-4.61736	3.8866e-06	2.66245e-05
Smp_122500	108759	-1.00088	0.254421	-3.93393	8.35665e-05	0.000432034
Smp_131410	413073	-1.00013	0.235858	-4.24037	2.23149e-05	0.0001313
Smp_131490	578513	-0.999335	0.23545	-4.24436	2.19216e-05	0.000129209
Smp_151780	354088	-0.998722	0.177199	-5.63616	1.73888e-08	1.76594e-07
Smp_131690	358203	-0.998655	0.160684	-6.21503	5.1314e-10	6.49834e-09
Smp_090520	3.15968e+06	-0.998436	0.149413	-6.6824	2.35067e-11	3.53871e-10
Smp_119170	726144	-0.997014	0.178088	-5.59844	2.1629e-08	2.15642e-07
Smp_117920	192212	-0.996697	0.226118	-4.40786	1.04396e-05	6.57673e-05
Smp_147510	781486	-0.996661	0.142076	-7.01499	2.29965e-12	3.85792e-11
Smp_167490	1.49777e+06	-0.996191	0.122283	-8.14659	3.74315e-16	9.21532e-15
Smp_080730	579901	-0.995231	0.199515	-4.98825	6.09279e-07	4.81458e-06
Smp_070030	2.04103e+06	-0.995115	0.126349	-7.87594	3.3818e-15	7.6746e-14
Smp_016240	135076	-0.995084	0.226673	-4.38996	1.13373e-05	7.07041e-05
Smp_120700	2.92589e+06	-0.995063	0.139747	-7.12047	1.07563e-12	1.87124e-11
Smp_001280	289823	-0.994972	0.172157	-5.77944	7.49492e-09	8.06813e-08
Smp_197830	478645	-0.992862	0.164625	-6.03107	1.62881e-09	1.92841e-08
Smp_021920	1.35836e+06	-0.99256	0.179175	-5.53961	3.03153e-08	2.96607e-07
Smp_161790	847902	-0.99216	0.164269	-6.03984	1.54267e-09	1.8328e-08
Smp_173610	72776.3	-0.990583	0.277104	-3.57477	0.000350534	0.00156342
Smp_172250	728919	-0.989122	0.12225	-8.09096	5.91967e-16	1.44434e-14
Smp_185420	439673	-0.989044	0.175014	-5.65123	1.59301e-08	1.62994e-07
Smp_091750	4.93015e+06	-0.988865	0.116133	-8.51494	1.66675e-17	4.60179e-16
Smp_197020	4.57416e+06	-0.988714	0.122013	-8.10335	5.34666e-16	1.30687e-14
Smp_000850	5.01625e+06	-0.988355	0.13186	-7.49549	6.60488e-14	1.31509e-12
Smp_179710	1.04411e+07	-0.98754	0.140631	-7.02222	2.1837e-12	3.68607e-11
Smp_098850	208522	-0.987468	0.204395	-4.83118	1.35723e-06	1.00879e-05
Smp_179810	6.13407e+06	-0.986331	0.10065	-9.79961	1.13023e-22	4.28199e-21
Smp_129350	511515	-0.985886	0.157159	-6.27318	3.53745e-10	4.59498e-09
Smp_033370	832836	-0.985266	0.14167	-6.95464	3.53473e-12	5.78059e-11
Smp_194770	1.30469e+07	-0.984007	0.111013	-8.86392	7.72491e-19	2.35179e-17
Smp_133840	38772	-0.982361	0.407985	-2.40784	0.0160474	0.0436356
Smp_015980	1.16979e+06	-0.981263	0.125572	-7.81432	5.52623e-15	1.22756e-13
Smp_147470	779025	-0.980912	0.139435	-7.0349	1.99398e-12	3.37419e-11
Smp_042340	173577	-0.977379	0.209441	-4.66661	3.06213e-06	2.14286e-05
Smp_019820	369080	-0.976452	0.172465	-5.66174	1.49844e-08	1.54476e-07
Smp_213440	482938	-0.976062	0.16431	-5.94036	2.8439e-09	3.23233e-08
Smp_053300	92692.5	-0.976061	0.278241	-3.50797	0.000451541	0.00195572
Smp_034410	3.98602e+06	-0.975885	0.119831	-8.14383	3.82958e-16	9.41112e-15
Smp_139400	122213	-0.975021	0.301015	-3.23911	0.00119902	0.00461442
Smp_128220	373475	-0.974911	0.225608	-4.32126	1.55138e-05	9.38745e-05
Smp_148390	2.58011e+06	-0.973471	0.126744	-7.68063	1.58312e-14	3.36326e-13
Smp_052470	732929	-0.972665	0.139339	-6.98057	2.9398e-12	4.87785e-11
Smp_153390	1.25407e+06	-0.971134	0.164458	-5.90505	3.52545e-09	3.98373e-08
Smp_098610	568455	-0.970625	0.125531	-7.73215	1.05746e-14	2.26771e-13
Smp_074560	607424	-0.970232	0.175491	-5.52866	3.22683e-08	3.13467e-07
Smp_138080	1.97036e+06	-0.969443	0.19133	-5.06687	4.04407e-07	3.27342e-06
Smp_045300	118157	-0.966361	0.289204	-3.34145	0.000833427	0.00335214
Smp_045550	1.7672e+06	-0.965844	0.128443	-7.51961	5.49408e-14	1.10359e-12
Smp_006840	812646	-0.963279	0.12783	-7.53564	4.85938e-14	9.89209e-13
Smp_117170	59784	-0.963119	0.324518	-2.96785	0.00299893	0.010277
Smp_151230	668617	-0.962274	0.149889	-6.41991	1.36353e-10	1.86095e-09
Smp_085110	4.78944e+06	-0.961613	0.133131	-7.22308	5.08231e-13	9.18115e-12
Smp_030000	8.87186e+06	-0.961464	0.183381	-5.24299	1.57991e-07	1.37866e-06
Smp_209040	1.55008e+06	-0.960975	0.164505	-5.84162	5.16963e-09	5.69997e-08
Smp_187770	227491	-0.960325	0.175098	-5.48449	4.14653e-08	3.95763e-07
Smp_077920	1.01237e+06	-0.960056	0.244461	-3.92724	8.59254e-05	0.00044224
Smp_210500	8.70472e+06	-0.959097	0.120303	-7.97235	1.55687e-15	3.61125e-14
Smp_136310	1.02754e+06	-0.959014	0.152548	-6.28662	3.24448e-10	4.24868e-09
Smp_107700	1.75688e+07	-0.958776	0.131977	-7.26475	3.7374e-13	6.87913e-12
Smp_204050	259672	-0.957641	0.184454	-5.19176	2.0831e-07	1.77905e-06
Smp_054010	626050	-0.957472	0.194096	-4.93298	8.09853e-07	6.24045e-06
Smp_048030	51859.1	-0.957467	0.301182	-3.17903	0.00147769	0.00557053
Smp_036950	1.9889e+06	-0.957365	0.119563	-8.00719	1.17362e-15	2.75034e-14
Smp_152020	3.15842e+06	-0.957183	0.128296	-7.46077	8.60214e-14	1.6979e-12
Smp_130070	317500	-0.95498	0.225393	-4.23695	2.2658e-05	0.000132957
Smp_022890	392305	-0.954942	0.173916	-5.49083	4.00054e-08	3.82633e-07
Smp_147050	2.79063e+06	-0.954886	0.136743	-6.98308	2.88787e-12	4.79753e-11
Smp_001000	75311.9	-0.954567	0.385649	-2.47522	0.0133154	0.0371921
Smp_146840	194266	-0.953707	0.184556	-5.16756	2.3717e-07	2.00792e-06
Smp_205760	292711	-0.953564	0.176432	-5.40472	6.4908e-08	6.03463e-07
Smp_154080	502584	-0.952602	0.180997	-5.2631	1.4165e-07	1.24804e-06
Smp_184370	91024.3	-0.952491	0.284491	-3.34805	0.000813822	0.00328515
Smp_143340	79857.4	-0.951425	0.271079	-3.50977	0.000448498	0.00194563
Smp_124040	39499.2	-0.950312	0.331103	-2.87014	0.00410289	0.0134485
Smp_048240	999490	-0.949369	0.129794	-7.31443	2.58469e-13	4.84887e-12
Smp_005500	1.85224e+06	-0.946165	0.125893	-7.51564	5.66323e-14	1.13589e-12
Smp_046280	239845	-0.945289	0.206808	-4.57086	4.85719e-06	3.2618e-05
Smp_089570	1.51964e+06	-0.944487	0.109182	-8.65062	5.12221e-18	1.47078e-16
Smp_144050	246958	-0.943894	0.269939	-3.49669	0.000471065	0.00202805
Smp_128480	729093	-0.942803	0.135257	-6.97047	3.15886e-12	5.20334e-11
Smp_089670	9.69057e+06	-0.941789	0.163633	-5.7555	8.63878e-09	9.22665e-08
Smp_015730	2.71731e+06	-0.940544	0.121064	-7.76896	7.9131e-15	1.71858e-13
Smp_203830	133978	-0.939702	0.257916	-3.64345	0.000269012	0.00123172
Smp_143710	92598.7	-0.939215	0.310137	-3.02839	0.00245863	0.00866939
Smp_079770	1.79513e+07	-0.939005	0.133902	-7.01261	2.33919e-12	3.91944e-11
Smp_123290	5.7994e+06	-0.93895	0.178537	-5.25913	1.44739e-07	1.27345e-06
Smp_095010	909114	-0.938915	0.141548	-6.6332	3.28482e-11	4.85918e-10
Smp_160360	366989	-0.937978	0.159756	-5.87132	4.32341e-09	4.81757e-08
Smp_199210	1.66132e+06	-0.937179	0.368919	-2.54034	0.0110745	0.0317256
Smp_063930	287520	-0.935906	0.156388	-5.9845	2.17055e-09	2.51522e-08
Smp_131220	838708	-0.935729	0.155689	-6.01025	1.85235e-09	2.16119e-08
Smp_090790	2.81654e+06	-0.934868	0.129126	-7.23995	4.48848e-13	8.15159e-12
Smp_124070	662000	-0.934251	0.168666	-5.53907	3.04077e-08	2.97085e-07
Smp_149320	204972	-0.932821	0.211521	-4.41006	1.03341e-05	6.51628e-05
Smp_072080	165170	-0.932401	0.220438	-4.22975	2.33947e-05	0.000136834
Smp_164480	1.07141e+06	-0.932145	0.164278	-5.67418	1.39355e-08	1.44208e-07
Smp_088950	2.42608e+06	-0.931509	0.1279	-7.28312	3.26189e-13	6.0447e-12
Smp_144770	1.6642e+06	-0.927886	0.130904	-7.08831	1.3576e-12	2.33793e-11
Smp_052990	114204	-0.923624	0.304401	-3.03424	0.00241144	0.00851842
Smp_190390	130014	-0.92284	0.281923	-3.27338	0.00106268	0.00414705
Smp_106390	257765	-0.922693	0.293293	-3.14597	0.00165536	0.00615359
Smp_160740	1.19048e+06	-0.922604	0.151289	-6.09829	1.07209e-09	1.30118e-08
Smp_149780	3.00587e+06	-0.921123	0.127565	-7.22082	5.16766e-13	9.32298e-12
Smp_144590	622871	-0.920112	0.132072	-6.96673	3.24381e-12	5.3304e-11
Smp_046630	3.95263e+06	-0.919991	0.136606	-6.73465	1.64329e-11	2.50984e-10
Smp_027430	300426	-0.91955	0.21041	-4.37028	1.24088e-05	7.66154e-05
Smp_089270	7.68577e+06	-0.918831	0.155531	-5.90769	3.4693e-09	3.92679e-08
Smp_047020	74532.7	-0.918222	0.28355	-3.23831	0.00120239	0.00462607
Smp_134140	838769	-0.918114	0.180754	-5.07935	3.78724e-07	3.08016e-06
Smp_127670	72239.6	-0.917197	0.290527	-3.15702	0.00159393	0.00596096
Smp_167730	162987	-0.916283	0.222787	-4.11282	3.90857e-05	0.00021839
Smp_166690	205301	-0.913409	0.296775	-3.07778	0.00208546	0.00750887
Smp_156540	336985	-0.913237	0.162044	-5.63575	1.74299e-08	1.76748e-07
Smp_112930	3.89987e+06	-0.912818	0.195259	-4.67492	2.94069e-06	2.06424e-05
Smp_004080	2.50859e+06	-0.912065	0.130822	-6.97179	3.12942e-12	5.16108e-11
Smp_201150	78433.8	-0.91095	0.266064	-3.4238	0.000617519	0.00257879
Smp_096760	1.16462e+07	-0.909549	0.120726	-7.53398	4.9218e-14	9.98935e-13
Smp_078590	122087	-0.908884	0.250758	-3.62455	0.000289465	0.00131513
Smp_060660	352127	-0.907581	0.164933	-5.50274	3.73937e-08	3.5967e-07
Smp_156320	91060.6	-0.906952	0.252582	-3.59073	0.000329757	0.00147994
Smp_167310	296781	-0.905556	0.161947	-5.59167	2.24891e-08	2.23075e-07
Smp_155320	113838	-0.905219	0.275706	-3.28328	0.00102607	0.00402838
Smp_159400	555549	-0.904858	0.149403	-6.05648	1.39133e-09	1.66022e-08
Smp_164950	318377	-0.904221	0.173941	-5.19842	2.00988e-07	1.72083e-06
Smp_144110	45917.3	-0.904161	0.364732	-2.47898	0.013176	0.0368782
Smp_193350	148169	-0.903367	0.209398	-4.31411	1.60245e-05	9.67071e-05
Smp_201730	115583	-0.900506	0.238596	-3.77419	0.000160529	0.000775854
Smp_007450	582352	-0.899977	0.141121	-6.37736	1.80163e-10	2.42093e-09
Smp_201130	102584	-0.899854	0.271858	-3.31001	0.000932913	0.00371179
Smp_046810	728290	-0.899325	0.160149	-5.61556	1.95931e-08	1.96637e-07
Smp_087550	1.64103e+06	-0.898568	0.130651	-6.8776	6.08676e-12	9.74381e-11
Smp_180320	123873	-0.898383	0.26992	-3.32833	0.000873673	0.00349239
Smp_108390	714914	-0.897823	0.180701	-4.96855	6.74537e-07	5.28385e-06
Smp_143730	1.27004e+06	-0.895904	0.132695	-6.7516	1.46225e-11	2.2459e-10
Smp_124020	1.27676e+06	-0.895758	0.120732	-7.41936	1.17687e-13	2.28326e-12
Smp_213580	101170	-0.895691	0.22699	-3.94594	7.94877e-05	0.000413161
Smp_160550	2.38526e+06	-0.895062	0.12003	-7.45696	8.85385e-14	1.74253e-12
Smp_180280	118026	-0.89338	0.231826	-3.85366	0.000116365	0.000581145
Smp_043150	1.44304e+07	-0.892934	0.114182	-7.82025	5.27183e-15	1.17488e-13
Smp_200510	2.21803e+06	-0.891404	0.127721	-6.97929	2.96684e-12	4.91076e-11
Smp_092460	537931	-0.890266	0.164555	-5.41014	6.29767e-08	5.8751e-07
Smp_143460	348198	-0.890062	0.187036	-4.75878	1.94765e-06	1.41148e-05
Smp_169420	1.12712e+06	-0.88827	0.145571	-6.10199	1.04757e-09	1.27797e-08
Smp_011270	3.80334e+07	-0.886713	0.115531	-7.67512	1.65269e-14	3.5056e-13
Smp_181700	139296	-0.886257	0.228352	-3.88109	0.000103988	0.000524712
Smp_004190	927667	-0.88621	0.156871	-5.64927	1.61126e-08	1.64491e-07
Smp_211180	1.13396e+06	-0.885992	0.145426	-6.09237	1.1125e-09	1.34278e-08
Smp_146280	78759.7	-0.885913	0.293514	-3.0183	0.00254196	0.00891024
Smp_059980	4.62365e+06	-0.884702	0.150151	-5.89209	3.81345e-09	4.28785e-08
Smp_110040	6.01292e+06	-0.884601	0.1479	-5.98106	2.21696e-09	2.56464e-08
Smp_165440	293975	-0.884463	0.165254	-5.35213	8.69235e-08	7.90893e-07
Smp_032490	295233	-0.883987	0.202469	-4.36604	1.26521e-05	7.79232e-05
Smp_085410	410499	-0.88345	0.179759	-4.91463	8.89517e-07	6.80052e-06
Smp_072660	1.79949e+06	-0.882203	0.155153	-5.68601	1.30038e-08	1.35492e-07
Smp_046290	5.35821e+06	-0.882094	0.141332	-6.24129	4.33985e-10	5.56831e-09
Smp_040190	3.69958e+06	-0.881519	0.133364	-6.60989	3.84593e-11	5.65244e-10
Smp_179460	1.92398e+06	-0.881492	0.117436	-7.50613	6.09003e-14	1.21971e-12
Smp_159090	877558	-0.880941	0.160711	-5.48152	4.21679e-08	4.02188e-07
Smp_033040	487285	-0.880577	0.181283	-4.85748	1.1889e-06	8.93907e-06
Smp_202690	4.14788e+06	-0.877558	0.161851	-5.42202	5.89297e-08	5.53637e-07
Smp_129270	77509.4	-0.876037	0.316588	-2.76712	0.00565536	0.0178137
Smp_075360	83989.3	-0.875244	0.291203	-3.00562	0.00265042	0.00924056
Smp_032500	1.07229e+06	-0.874805	0.155241	-5.63514	1.74916e-08	1.77207e-07
Smp_155930	93111.3	-0.874173	0.262049	-3.33592	0.000850191	0.00340851
Smp_174540	261257	-0.870532	0.194538	-4.47487	7.64594e-06	4.98009e-05
Smp_144130	67111.2	-0.870462	0.278778	-3.12242	0.00179368	0.00659763
Smp_150880	88036.5	-0.869892	0.281673	-3.0883	0.00201304	0.00728079
Smp_126290	142687	-0.869043	0.222793	-3.90067	9.59271e-05	0.000487644
Smp_153960	3.0014e+06	-0.868648	0.130967	-6.63258	3.29862e-11	4.86904e-10
Smp_146260	43763.9	-0.868441	0.344553	-2.52049	0.0117193	0.0333345
Smp_132070	596572	-0.865682	0.188793	-4.58536	4.53205e-06	3.06003e-05
Smp_043120	1.41813e+07	-0.86518	0.132307	-6.53917	6.1863e-11	8.93802e-10
Smp_121190	141319	-0.864812	0.236724	-3.65325	0.000258939	0.00119192
Smp_012560	1.14381e+06	-0.864055	0.128021	-6.74931	1.48551e-11	2.27907e-10
Smp_164140	42084.7	-0.861212	0.359919	-2.39279	0.0167206	0.0451858
Smp_148100	572389	-0.8612	0.152425	-5.65001	1.6044e-08	1.63913e-07
Smp_069130	1.56866e+07	-0.861101	0.107356	-8.02096	1.04923e-15	2.47158e-14
Smp_091460	2.08515e+07	-0.859662	0.122199	-7.03494	1.99348e-12	3.37419e-11
Smp_145720	158741	-0.859588	0.236973	-3.62737	0.000286319	0.001303
Smp_009600	639515	-0.857104	0.189003	-4.53487	5.76383e-06	3.82173e-05
Smp_077180	452199	-0.856383	0.211536	-4.0484	5.15693e-05	0.000279886
Smp_079230	2.89681e+06	-0.855557	0.121304	-7.053	1.75098e-12	2.9852e-11
Smp_163240	314640	-0.851199	0.231531	-3.67639	0.000236557	0.00110003
Smp_200090	165444	-0.850784	0.222169	-3.82944	0.000128434	0.000636293
Smp_039620	317107	-0.848807	0.249049	-3.40819	0.000653963	0.00270689
Smp_176410	163689	-0.846394	0.237424	-3.5649	0.000363995	0.00161711
Smp_170340	570291	-0.845044	0.221628	-3.8129	0.000137346	0.000676513
Smp_155120	500740	-0.844146	0.162853	-5.1835	2.17764e-07	1.85168e-06
Smp_069400	56958.1	-0.843364	0.300602	-2.80558	0.00502264	0.0160807
Smp_145460	278551	-0.843097	0.177579	-4.74773	2.05707e-06	1.48055e-05
Smp_096390	188463	-0.842992	0.295842	-2.84947	0.00437923	0.0142414
Smp_180200	3.50977e+06	-0.842769	0.119907	-7.02852	2.08734e-12	3.52778e-11
Smp_072340	189342	-0.842417	0.19849	-4.24413	2.19443e-05	0.000129286
Smp_054840	812386	-0.842262	0.150584	-5.5933	2.22796e-08	2.21319e-07
Smp_152090	112580	-0.842048	0.246505	-3.41595	0.000635611	0.0026406
Smp_004820	904006	-0.838748	0.143664	-5.83825	5.27525e-09	5.80703e-08
Smp_203780	1.10806e+06	-0.836205	0.116544	-7.17503	7.22924e-13	1.28051e-11
Smp_154560	223862	-0.83594	0.273997	-3.05091	0.00228147	0.00811182
Smp_102190	356888	-0.835127	0.176564	-4.72988	2.24652e-06	1.60926e-05
Smp_147500	142151	-0.835098	0.219902	-3.7976	0.000146103	0.000712442
Smp_139030	1.11931e+06	-0.834918	0.143061	-5.83609	5.34398e-09	5.87321e-08
Smp_047620	836247	-0.834789	0.162338	-5.14228	2.71428e-07	2.26699e-06
Smp_162510	944404	-0.834422	0.120437	-6.9283	4.25933e-12	6.91583e-11
Smp_189290	89359.2	-0.834189	0.295837	-2.81976	0.0048059	0.0154594
Smp_130580	1.04307e+07	-0.831884	0.120604	-6.89762	5.28802e-12	8.50511e-11
Smp_145490	1.12683e+06	-0.831225	0.157543	-5.27616	1.31917e-07	1.16605e-06
Smp_002930	49457.6	-0.830714	0.332645	-2.4973	0.0125143	0.0352724
Smp_046600	1.16375e+06	-0.830679	0.235119	-3.53302	0.000410843	0.00179484
Smp_044580	6.30685e+06	-0.827437	0.107907	-7.66809	1.74571e-14	3.69144e-13
Smp_157070	536855	-0.827322	0.164227	-5.03768	4.71197e-07	3.76268e-06
Smp_180950	186293	-0.826925	0.21813	-3.79097	0.000150061	0.000729914
Smp_137710	2.51146e+06	-0.825985	0.140454	-5.88084	4.08201e-09	4.56723e-08
Smp_159760	349758	-0.825214	0.185644	-4.44514	8.78363e-06	5.62441e-05
Smp_041970	52319.2	-0.823794	0.311856	-2.64159	0.00825185	0.0246597
Smp_088270	882716	-0.823061	0.20203	-4.07395	4.62219e-05	0.000253997
Smp_124390	1.41399e+06	-0.822782	0.128655	-6.39528	1.60255e-10	2.17484e-09
Smp_148810	46290.1	-0.822136	0.336437	-2.44365	0.0145395	0.0401181
Smp_175070	183729	-0.821195	0.185065	-4.43733	9.10821e-06	5.80499e-05
Smp_145140	186303	-0.821192	0.233543	-3.51624	0.000437704	0.00190365
Smp_006720	1.33516e+06	-0.820759	0.114647	-7.15898	8.12781e-13	1.43409e-11
Smp_079560	639008	-0.819802	0.17088	-4.79754	1.60626e-06	1.17657e-05
Smp_083220	229852	-0.819214	0.184553	-4.4389	9.04216e-06	5.77099e-05
Smp_045010	402568	-0.818802	0.170349	-4.80662	1.53502e-06	1.12802e-05
Smp_137190	337519	-0.816967	0.174193	-4.69002	2.73178e-06	1.93351e-05
Smp_129390	620121	-0.816712	0.214834	-3.80159	0.000143771	0.000703083
Smp_158510	363041	-0.816547	0.20512	-3.98082	6.8678e-05	0.00036278
Smp_145920	247296	-0.816507	0.24393	-3.3473	0.000816037	0.00329093
Smp_059250	261833	-0.816483	0.188414	-4.33346	1.46785e-05	8.92558e-05
Smp_075400	1.79226e+06	-0.815742	0.122187	-6.67619	2.4523e-11	3.68358e-10
Smp_149120	589064	-0.815598	0.139569	-5.8437	5.1054e-09	5.6337e-08
Smp_165800	1.03073e+06	-0.815196	0.140525	-5.80109	6.58863e-09	7.16234e-08
Smp_019060	1.84351e+06	-0.814885	0.130028	-6.26697	3.68141e-10	4.76383e-09
Smp_170560	161566	-0.814708	0.190653	-4.27324	1.92653e-05	0.000115094
Smp_059570	88272.5	-0.8147	0.264783	-3.07687	0.00209189	0.00752805
Smp_134490	58745.9	-0.814444	0.296858	-2.74355	0.00607789	0.0189581
Smp_003610	1.48236e+06	-0.813415	0.148021	-5.49528	3.90088e-08	3.73887e-07
Smp_192570	1.64289e+06	-0.813386	0.124395	-6.53875	6.20345e-11	8.95332e-10
Smp_163930	258761	-0.811649	0.178877	-4.53746	5.69349e-06	3.7806e-05
Smp_074140	5.81904e+06	-0.811366	0.134569	-6.02938	1.64592e-09	1.9453e-08
Smp_146160	364974	-0.808962	0.159577	-5.0694	3.99061e-07	3.23207e-06
Smp_094140	1.5163e+06	-0.808662	0.152202	-5.31309	1.07785e-07	9.62721e-07
Smp_146790	54258.8	-0.808474	0.336137	-2.40519	0.0161639	0.0438813
Smp_054070	819425	-0.807503	0.143138	-5.64143	1.68639e-08	1.71519e-07
Smp_170640	77858.2	-0.806886	0.316295	-2.55105	0.0107398	0.0309488
Smp_136200	141989	-0.806645	0.264088	-3.05446	0.00225468	0.00803254
Smp_210110	79557.7	-0.806615	0.284758	-2.83263	0.00461668	0.0149246
Smp_199740	248116	-0.80639	0.296414	-2.72048	0.00651865	0.0201468
Smp_180890	56672.8	-0.805915	0.308736	-2.61037	0.00904449	0.0266662
Smp_144220	1.75165e+06	-0.805034	0.147697	-5.45058	5.0205e-08	4.76843e-07
Smp_132040	613478	-0.804221	0.153677	-5.23321	1.66593e-07	1.45093e-06
Smp_212570	1.83604e+06	-0.803133	0.130769	-6.14162	8.16851e-10	1.00551e-08
Smp_150460	256964	-0.801805	0.16727	-4.79347	1.63924e-06	1.19944e-05
Smp_141490	278759	-0.799536	0.202059	-3.95695	7.59133e-05	0.000395788
Smp_151060	432399	-0.799378	0.148649	-5.37762	7.54761e-08	6.93211e-07
Smp_212380	159712	-0.798694	0.20413	-3.91267	9.12816e-05	0.000466813
Smp_168140	112621	-0.798137	0.253	-3.15469	0.0016067	0.00600048
Smp_198850	2.4107e+06	-0.798073	0.119228	-6.69365	2.17674e-11	3.2805e-10
Smp_033200	59857.6	-0.797814	0.291169	-2.74004	0.00614316	0.0191362
Smp_198960	398591	-0.797156	0.149139	-5.34506	9.03884e-08	8.20777e-07
Smp_197450	568990	-0.797086	0.164538	-4.84439	1.27003e-06	9.50187e-06
Smp_030300	1.72664e+07	-0.796467	0.11411	-6.9798	2.95604e-12	4.89883e-11
Smp_018290	838241	-0.795316	0.149208	-5.33027	9.80681e-08	8.82289e-07
Smp_105360	64307.6	-0.794766	0.309966	-2.56404	0.0103461	0.0299851
Smp_171090	661256	-0.794452	0.129815	-6.11988	9.36479e-10	1.14656e-08
Smp_085990	311484	-0.792735	0.186117	-4.25934	2.05028e-05	0.000121846
Smp_168550	189345	-0.792118	0.213342	-3.71289	0.000204902	0.000967344
Smp_085150	2.25677e+06	-0.791997	0.132198	-5.99101	2.08545e-09	2.42072e-08
Smp_113200	6.02657e+06	-0.791917	0.139923	-5.65967	1.51662e-08	1.56115e-07
Smp_041460	2.96803e+06	-0.78896	0.110307	-7.15242	8.52622e-13	1.49857e-11
Smp_213420	171914	-0.788702	0.216206	-3.64793	0.000264364	0.00121374
Smp_034420	2.16419e+06	-0.787776	0.11533	-6.8306	8.45605e-12	1.33486e-10
Smp_064150	2.89525e+06	-0.787329	0.137637	-5.72032	1.06321e-08	1.12412e-07
Smp_004780	1.3109e+07	-0.787181	0.10331	-7.61962	2.54418e-14	5.29772e-13
Smp_131020	537010	-0.786702	0.163421	-4.81395	1.47977e-06	1.08997e-05
Smp_164760	546812	-0.785573	0.140023	-5.61033	2.01941e-08	2.02074e-07
Smp_199120	2.85084e+06	-0.78421	0.132287	-5.92809	3.06482e-09	3.47763e-08
Smp_066900	2.73661e+06	-0.78265	0.130808	-5.9832	2.18792e-09	2.5332e-08
Smp_136590	1.08721e+06	-0.78259	0.137612	-5.68694	1.29332e-08	1.34963e-07
Smp_135280	5.37506e+06	-0.780438	0.153786	-5.07484	3.87824e-07	3.14853e-06
Smp_137990	74437.1	-0.780121	0.308263	-2.5307	0.0113837	0.0325292
Smp_004550	1.23918e+06	-0.780106	0.138486	-5.63309	1.77005e-08	1.7896e-07
Smp_172340	795669	-0.779891	0.181548	-4.29578	1.7408e-05	0.000104594
Smp_072190	9.69873e+06	-0.779283	0.14605	-5.33573	9.51632e-08	8.5842e-07
Smp_158640	1.47226e+06	-0.778321	0.143176	-5.43612	5.44532e-08	5.15397e-07
Smp_176000	312240	-0.777524	0.179209	-4.33864	1.43364e-05	8.73313e-05
Smp_024140	2.08162e+07	-0.776826	0.106535	-7.29178	3.05894e-13	5.6918e-12
Smp_159230	614451	-0.776509	0.157923	-4.91702	8.78694e-07	6.72154e-06
Smp_174260	159141	-0.775624	0.227481	-3.40962	0.000650526	0.00269436
Smp_143980	1.706e+06	-0.774771	0.119237	-6.49773	8.15411e-11	1.15607e-09
Smp_055440	74926.9	-0.774445	0.27951	-2.77073	0.00559314	0.017642
Smp_144450	956027	-0.773103	0.116848	-6.61632	3.68261e-11	5.4241e-10
Smp_155240	225317	-0.772695	0.201876	-3.82758	0.000129408	0.000640832
Smp_145040	141758	-0.772548	0.202623	-3.81273	0.000137438	0.000676719
Smp_083380	2.15773e+06	-0.771343	0.12572	-6.13542	8.49363e-10	1.04459e-08
Smp_173030	208026	-0.770967	0.239163	-3.2236	0.0012659	0.00485397
Smp_123670	1.98681e+06	-0.770552	0.148239	-5.19803	2.01409e-07	1.72335e-06
Smp_081190	417220	-0.767961	0.195559	-3.92701	8.60081e-05	0.000442499
Smp_094880	8.93628e+06	-0.7675	0.101928	-7.52986	5.07964e-14	1.02944e-12
Smp_022340	520896	-0.767375	0.173943	-4.41165	1.02588e-05	6.47775e-05
Smp_064380	5.60287e+06	-0.767209	0.125844	-6.09651	1.08412e-09	1.31317e-08
Smp_023830	1.98936e+06	-0.767108	0.115945	-6.61616	3.68661e-11	5.42412e-10
Smp_152710	3.27441e+06	-0.766921	0.1377	-5.56951	2.55454e-08	2.52109e-07
Smp_144430	2.7421e+06	-0.765855	0.146657	-5.22207	1.76931e-07	1.53216e-06
Smp_081700	66203.8	-0.764465	0.314926	-2.42745	0.0152055	0.0416192
Smp_126990	612998	-0.76411	0.136968	-5.57873	2.42276e-08	2.39971e-07
Smp_101100	495345	-0.762515	0.189115	-4.03202	5.52986e-05	0.000298346
Smp_190970	3.01121e+06	-0.762327	0.116619	-6.5369	6.28062e-11	9.05511e-10
Smp_103810	3.82554e+06	-0.761295	0.150267	-5.0663	4.0563e-07	3.28137e-06
Smp_134440	622036	-0.760889	0.159745	-4.76314	1.90604e-06	1.38574e-05
Smp_127030	178665	-0.760831	0.253469	-3.00167	0.002685	0.00934203
Smp_158320	1.99894e+06	-0.760506	0.127349	-5.97184	2.3459e-09	2.69778e-08
Smp_021590	337897	-0.759297	0.202822	-3.74366	0.00018136	0.000866097
Smp_053800	475578	-0.759291	0.159894	-4.74872	2.04703e-06	1.4741e-05
Smp_048830	1.33037e+06	-0.758543	0.142115	-5.33753	9.42229e-08	8.51064e-07
Smp_118100	261808	-0.757904	0.210775	-3.59579	0.000323406	0.00145432
Smp_130750	4.78003e+06	-0.757834	0.120611	-6.28327	3.31521e-10	4.3269e-09
Smp_141700	482734	-0.757173	0.136715	-5.53832	3.05385e-08	2.97985e-07
Smp_141510	209797	-0.756935	0.184419	-4.10443	4.05312e-05	0.000225267
Smp_133740	128591	-0.756782	0.213984	-3.53663	0.000405264	0.00177445
Smp_074390	1.08289e+06	-0.756388	0.124087	-6.09564	1.09002e-09	1.31914e-08
Smp_144960	187133	-0.756255	0.205254	-3.68449	0.000229162	0.00107149
Smp_166390	1.7755e+06	-0.755879	0.134172	-5.63366	1.76427e-08	1.78508e-07
Smp_153780	437304	-0.754923	0.189937	-3.9746	7.0498e-05	0.000371244
Smp_120390	6.24357e+06	-0.753341	0.107389	-7.01508	2.29819e-12	3.85792e-11
Smp_007550	1.74807e+06	-0.753071	0.145158	-5.18795	2.12624e-07	1.80909e-06
Smp_068680	67713.6	-0.752801	0.292016	-2.57795	0.00993895	0.0289685
Smp_163950	407863	-0.752638	0.186861	-4.0278	5.63007e-05	0.000303272
Smp_132280	314271	-0.752179	0.195455	-3.84835	0.000118916	0.000592798
Smp_128810	1.3398e+06	-0.750302	0.135046	-5.5559	2.76184e-08	2.71388e-07
Smp_176820	78521	-0.748567	0.266564	-2.8082	0.00498186	0.0159576
Smp_151790	429367	-0.748204	0.205729	-3.63684	0.000276005	0.00125985
Smp_185180	784190	-0.74803	0.158665	-4.71452	2.42284e-06	1.73011e-05
Smp_030220	1.53286e+06	-0.747722	0.150122	-4.98077	6.33314e-07	4.99293e-06
Smp_007270	1.66669e+06	-0.747421	0.162919	-4.58767	4.48213e-06	3.03083e-05
Smp_166560	2.05664e+06	-0.747234	0.118691	-6.2956	3.06203e-10	4.01568e-09
Smp_078750	3.90014e+06	-0.74703	0.130727	-5.71442	1.10079e-08	1.16294e-07
Smp_072740	2.51871e+06	-0.74661	0.129063	-5.78484	7.25795e-09	7.81921e-08
Smp_136560	2.42677e+06	-0.745859	0.16711	-4.46329	8.07117e-06	5.21734e-05
Smp_173770	375836	-0.745372	0.174532	-4.27068	1.94874e-05	0.000116226
Smp_103930	1.50479e+06	-0.744942	0.121269	-6.14289	8.10321e-10	9.98372e-09
Smp_044970	5.80501e+06	-0.743517	0.101335	-7.33721	2.18093e-13	4.12562e-12
Smp_044000	1.30279e+07	-0.7432	0.116409	-6.38438	1.72097e-10	2.3263e-09
Smp_169180	3.29017e+06	-0.741814	0.200073	-3.70771	0.00020914	0.000985647
Smp_129820	1.77764e+06	-0.741339	0.140476	-5.27735	1.31067e-07	1.15929e-06
Smp_153520	621939	-0.741099	0.169477	-4.37286	1.22627e-05	7.58851e-05
Smp_155850	142255	-0.738906	0.212579	-3.47592	0.000509101	0.00217056
Smp_159050	736376	-0.738271	0.160588	-4.5973	4.27999e-06	2.91255e-05
Smp_034850	603356	-0.737467	0.184109	-4.00559	6.18619e-05	0.00032997
Smp_176130	1.60097e+06	-0.737366	0.133631	-5.51792	3.43037e-08	3.31821e-07
Smp_143410	387619	-0.737207	0.165529	-4.45365	8.44235e-06	5.43908e-05
Smp_154160	1.07328e+06	-0.73645	0.13262	-5.55307	2.80688e-08	2.75616e-07
Smp_194360	145230	-0.735229	0.219116	-3.35543	0.000792421	0.00321088
Smp_051930	3.04746e+06	-0.734513	0.13	-5.65009	1.60361e-08	1.63913e-07
Smp_143490	693290	-0.734	0.145014	-5.06159	4.15777e-07	3.35153e-06
Smp_075420	1.14705e+06	-0.733861	0.141154	-5.19901	2.00358e-07	1.71758e-06
Smp_089460	5.28159e+06	-0.732731	0.141155	-5.19097	2.092e-07	1.78553e-06
Smp_074080	991269	-0.731507	0.160724	-4.55133	5.3307e-06	3.55702e-05
Smp_007960	145239	-0.731491	0.249596	-2.9307	0.00338199	0.0113953
Smp_070780	1.57982e+06	-0.730859	0.159892	-4.57096	4.85502e-06	3.2618e-05
Smp_012780	786126	-0.728628	0.135638	-5.37186	7.79269e-08	7.14278e-07
Smp_032950	444762	-0.728578	0.175129	-4.16024	3.17908e-05	0.000181117
Smp_156610	1.05153e+06	-0.728446	0.118358	-6.1546	7.52677e-10	9.31558e-09
Smp_180190	261466	-0.728287	0.192261	-3.788	0.000151863	0.00073789
Smp_133550	267250	-0.728268	0.181747	-4.00703	6.14862e-05	0.00032848
Smp_082810	4.03552e+06	-0.727915	0.123756	-5.88186	4.05686e-09	4.54281e-08
Smp_175840	2.08567e+06	-0.727556	0.112526	-6.46567	1.00854e-10	1.40937e-09
Smp_109090	221256	-0.726582	0.213724	-3.39963	0.000674764	0.00278207
Smp_042400	1.8942e+06	-0.7262	0.125283	-5.79647	6.77237e-09	7.34247e-08
Smp_196020	901179	-0.725869	0.135979	-5.3381	9.39262e-08	8.49509e-07
Smp_210320	317900	-0.725363	0.176206	-4.11657	3.84551e-05	0.000215131
Smp_150740	1.20225e+06	-0.725319	0.12895	-5.62481	1.85709e-08	1.86929e-07
Smp_143840	1.33498e+07	-0.723766	0.122566	-5.90509	3.52453e-09	3.98373e-08
Smp_164440	1.45238e+06	-0.723339	0.120975	-5.97925	2.24167e-09	2.59103e-08
Smp_158960	64496.1	-0.722429	0.289235	-2.49772	0.0124993	0.0352447
Smp_018760	4.52378e+06	-0.722274	0.0987488	-7.31425	2.58815e-13	4.84887e-12
Smp_012560	727088	-0.722238	0.151556	-4.76548	1.88402e-06	1.37046e-05
Smp_123490	1.00531e+06	-0.71781	0.128996	-5.5646	2.62752e-08	2.58936e-07
Smp_008660	9.20709e+06	-0.717319	0.197354	-3.63468	0.000278324	0.00126874
Smp_067500	188785	-0.716177	0.192835	-3.71394	0.000204057	0.000964021
Smp_174910	1.83325e+06	-0.714944	0.137808	-5.18797	2.12599e-07	1.80909e-06
Smp_139230	892125	-0.714836	0.142516	-5.01583	5.28062e-07	4.19255e-06
Smp_181270	532911	-0.714413	0.174464	-4.09489	4.22365e-05	0.000234077
Smp_156530	404304	-0.712466	0.148469	-4.79876	1.59648e-06	1.17003e-05
Smp_099800	7.19854e+06	-0.711447	0.163496	-4.35147	1.35226e-05	8.27435e-05
Smp_054800	2.47839e+06	-0.71055	0.11391	-6.23784	4.4366e-10	5.68204e-09
Smp_169870	3.41456e+06	-0.709468	0.139184	-5.09736	3.4443e-07	2.82652e-06
Smp_169970	254725	-0.708952	0.207094	-3.42333	0.000618594	0.0025817
Smp_135210	517613	-0.708198	0.186451	-3.79831	0.000145684	0.000710906
Smp_172610	182827	-0.707825	0.219499	-3.22473	0.00126092	0.00483625
Smp_026030	135670	-0.706966	0.216165	-3.2705	0.00107358	0.00418361
Smp_151560	99290.3	-0.706179	0.254229	-2.77773	0.00547402	0.0173185
Smp_135380	202053	-0.704862	0.23548	-2.9933	0.00275975	0.00953962
Smp_203290	451182	-0.704539	0.163004	-4.32222	1.54468e-05	9.35522e-05
Smp_121390	104064	-0.704394	0.274741	-2.56385	0.0103518	0.0299954
Smp_162620	1.49572e+06	-0.704302	0.12687	-5.55139	2.83411e-08	2.7809e-07
Smp_145090	1.11826e+06	-0.703568	0.157065	-4.47948	7.48253e-06	4.88765e-05
Smp_126320	726656	-0.703348	0.137575	-5.11247	3.17976e-07	2.62523e-06
Smp_051920	164295	-0.702422	0.248019	-2.83213	0.00462393	0.014941
Smp_006760	605971	-0.702343	0.186429	-3.76734	0.000164996	0.000796033
Smp_076580	686819	-0.701642	0.155534	-4.51118	6.44682e-06	4.24569e-05
Smp_001430	667669	-0.701041	0.154902	-4.52572	6.01906e-06	3.97935e-05
Smp_023860	1.49209e+06	-0.701006	0.190995	-3.67028	0.000242282	0.00112397
Smp_082710	1.78193e+06	-0.700862	0.11237	-6.23709	4.45781e-10	5.70357e-09
Smp_203810	1.6401e+06	-0.700065	0.124213	-5.63601	1.74032e-08	1.76608e-07
Smp_173150	5.87273e+06	-0.699399	0.130474	-5.36044	8.30215e-08	7.58426e-07
Smp_184780	1.30808e+06	-0.69938	0.165381	-4.22891	2.34829e-05	0.000137284
Smp_141980	275538	-0.699299	0.219806	-3.18143	0.0014655	0.00552764
Smp_165170	1.07384e+06	-0.699071	0.126038	-5.54652	2.91418e-08	2.85535e-07
Smp_133490	158562	-0.698807	0.233301	-2.9953	0.00274177	0.00949592
Smp_037230	4.80319e+06	-0.698777	0.129979	-5.37607	7.61299e-08	6.98745e-07
Smp_058190	915380	-0.698481	0.130796	-5.34023	9.28308e-08	8.41275e-07
Smp_167450	118490	-0.698045	0.253056	-2.75846	0.00580743	0.018238
Smp_123280	2.22066e+06	-0.697317	0.13104	-5.32141	1.02967e-07	9.23924e-07
Smp_174240	160083	-0.696651	0.19185	-3.63122	0.000282087	0.0012846
Smp_129960	916038	-0.696113	0.137255	-5.07169	3.9429e-07	3.19722e-06
Smp_127500	247119	-0.695663	0.217084	-3.20458	0.00135262	0.00515173
Smp_132930	77492.2	-0.695555	0.270531	-2.57107	0.0101385	0.0294711
Smp_197530	105691	-0.695213	0.269157	-2.58293	0.00979656	0.028638
Smp_166770	174206	-0.694615	0.226429	-3.06769	0.00215719	0.00773039
Smp_036400	2.99444e+06	-0.694391	0.119984	-5.78735	7.15036e-09	7.71549e-08
Smp_146810	781781	-0.693932	0.173684	-3.99536	6.45966e-05	0.000342681
Smp_004440	126916	-0.693531	0.267348	-2.59412	0.00948346	0.0278101
Smp_082300	142546	-0.693336	0.263004	-2.63622	0.00838359	0.0249986
Smp_162340	204266	-0.692084	0.217292	-3.18505	0.00144731	0.00546658
Smp_009310	2.77526e+07	-0.691441	0.111692	-6.19059	5.99393e-10	7.50011e-09
Smp_156410	3.60779e+06	-0.690642	0.117095	-5.89812	3.67666e-09	4.14773e-08
Smp_079050	399109	-0.690107	0.207888	-3.3196	0.000901457	0.00359607
Smp_120320	2.00861e+06	-0.689872	0.141382	-4.87948	1.06363e-06	8.06327e-06
Smp_018150	1.9731e+06	-0.689476	0.12971	-5.31552	1.06353e-07	9.51573e-07
Smp_139200	121296	-0.689096	0.250922	-2.74626	0.00602792	0.0188307
Smp_183710	8.97619e+06	-0.689056	0.118163	-5.83139	5.49665e-09	6.03128e-08
Smp_169700	596380	-0.688997	0.163337	-4.21826	2.46196e-05	0.000143193
Smp_006060	3.47837e+06	-0.68742	0.133288	-5.15742	2.50378e-07	2.10796e-06
Smp_016630	96575.2	-0.68731	0.265238	-2.5913	0.00956145	0.0280148
Smp_072800	677655	-0.686249	0.148165	-4.63164	3.62776e-06	2.49516e-05
Smp_167190	157681	-0.682881	0.231121	-2.95465	0.00313024	0.0106733
Smp_202650	138943	-0.682756	0.226599	-3.01305	0.00258634	0.009031
Smp_153730	411197	-0.681222	0.145771	-4.67324	2.96489e-06	2.07908e-05
Smp_159570	394020	-0.680111	0.223613	-3.04147	0.00235426	0.00833803
Smp_140800	423588	-0.679945	0.213036	-3.19169	0.00141441	0.00535567
Smp_082030	3.81274e+06	-0.679682	0.119468	-5.68926	1.27592e-08	1.33248e-07
Smp_151420	453125	-0.679423	0.186321	-3.64652	0.000265815	0.00121987
Smp_149040	2.42478e+06	-0.679351	0.123375	-5.50637	3.663e-08	3.53072e-07
Smp_059350	1.59106e+06	-0.676973	0.137227	-4.93324	8.08759e-07	6.23554e-06
Smp_185800	1.94849e+06	-0.676578	0.115667	-5.84936	4.93479e-09	5.45868e-08
Smp_177790	307462	-0.676032	0.172988	-3.90798	9.30715e-05	0.000474986
Smp_075470	7.12051e+06	-0.675116	0.11296	-5.97661	2.27831e-09	2.62892e-08
Smp_176310	125547	-0.671799	0.234198	-2.86852	0.00412402	0.0135048
Smp_151310	135775	-0.67076	0.211116	-3.17722	0.00148697	0.00560241
Smp_176200	2.03481e+06	-0.66949	0.125863	-5.31918	1.04234e-07	9.34069e-07
Smp_160590	619991	-0.66676	0.202214	-3.2973	0.000976205	0.00386146
Smp_158360	545143	-0.666223	0.181185	-3.67703	0.000235966	0.00109814
Smp_104110	628803	-0.666096	0.141974	-4.69168	2.70969e-06	1.92186e-05
Smp_065150	718533	-0.666091	0.154712	-4.30536	1.66718e-05	0.000100303
Smp_141010	3.64542e+06	-0.665733	0.156379	-4.25717	2.07032e-05	0.000122823
Smp_125240	1.95921e+06	-0.664932	0.12644	-5.25886	1.44955e-07	1.27345e-06
Smp_028620	1.42406e+06	-0.662246	0.108198	-6.12068	9.31793e-10	1.14184e-08
Smp_027920	1.28019e+07	-0.661902	0.12804	-5.1695	2.3472e-07	1.98841e-06
Smp_013860	3.83968e+06	-0.66186	0.138412	-4.78182	1.73717e-06	1.26838e-05
Smp_139730	626543	-0.66153	0.142338	-4.6476	3.35814e-06	2.3226e-05
Smp_045040	5.63971e+06	-0.66111	0.114023	-5.79804	6.70956e-09	7.28016e-08
Smp_175330	271173	-0.661017	0.213321	-3.0987	0.00194375	0.00707142
Smp_056390	1.79432e+06	-0.660363	0.123513	-5.34649	8.96749e-08	8.14841e-07
Smp_134590	887724	-0.660152	0.185216	-3.56423	0.000364932	0.00162056
Smp_131810	443518	-0.659891	0.205666	-3.20856	0.00133403	0.00508804
Smp_055200	6.20545e+06	-0.659632	0.126325	-5.22171	1.77274e-07	1.53416e-06
Smp_033670	3.41398e+06	-0.659552	0.12157	-5.4253	5.78559e-08	5.44956e-07
Smp_084910	332574	-0.658481	0.161867	-4.06804	4.74093e-05	0.000260103
Smp_146910	89275.2	-0.657432	0.263075	-2.49903	0.0124533	0.0351223
Smp_131790	237572	-0.657286	0.218002	-3.01504	0.00256942	0.0089849
Smp_000270	1.08961e+06	-0.656388	0.173713	-3.77859	0.000157722	0.000763054
Smp_041430	3.81391e+06	-0.656315	0.105652	-6.21203	5.23053e-10	6.59937e-09
Smp_174340	93752.5	-0.655459	0.246794	-2.6559	0.00790971	0.0237622
Smp_181060	666309	-0.65529	0.158607	-4.13154	3.60344e-05	0.000203256
Smp_013970	468756	-0.654375	0.182297	-3.58961	0.00033117	0.00148531
Smp_205060	241224	-0.654258	0.251062	-2.60596	0.00916177	0.0269712
Smp_155990	143486	-0.654222	0.236101	-2.77095	0.00558935	0.0176343
Smp_166150	668537	-0.654001	0.160453	-4.07595	4.5826e-05	0.00025233
Smp_093210	216907	-0.653929	0.196443	-3.32885	0.000872066	0.00348699
Smp_147410	179707	-0.653918	0.189334	-3.45379	0.000552772	0.00233775
Smp_008070	5.29345e+06	-0.653389	0.108331	-6.03143	1.62513e-09	1.92573e-08
Smp_043670	6.80984e+06	-0.653194	0.154826	-4.21888	2.45515e-05	0.000142918
Smp_042910	2.66984e+06	-0.652689	0.132478	-4.92678	8.35947e-07	6.42699e-06
Smp_137410	391843	-0.651932	0.183399	-3.55472	0.000378387	0.00167233
Smp_169560	2.43097e+06	-0.65187	0.122505	-5.32119	1.03091e-07	9.2443e-07
Smp_158600	2.8699e+06	-0.651585	0.100324	-6.4948	8.31465e-11	1.17761e-09
Smp_174410	481748	-0.651253	0.157911	-4.12419	3.72048e-05	0.000208993
Smp_051360	2.38473e+06	-0.651212	0.139736	-4.66029	3.15764e-06	2.1973e-05
Smp_100540	86012.3	-0.650855	0.246963	-2.63543	0.00840304	0.0250402
Smp_167500	1.36646e+06	-0.650722	0.108883	-5.97636	2.28175e-09	2.63067e-08
Smp_149460	273619	-0.650164	0.24247	-2.68142	0.00733103	0.0222443
Smp_136800	426283	-0.649075	0.145136	-4.47217	7.74283e-06	5.03598e-05
Smp_038100	8.28066e+06	-0.647128	0.119717	-5.40546	6.46428e-08	6.01407e-07
Smp_134430	637359	-0.646351	0.155955	-4.14447	3.40603e-05	0.000193268
Smp_032260	7.68549e+06	-0.645222	0.115351	-5.59354	2.22483e-08	2.21169e-07
Smp_047060	563261	-0.644818	0.146425	-4.40375	1.06394e-05	6.69333e-05
Smp_064330	597660	-0.642437	0.143289	-4.48351	7.34267e-06	4.8009e-05
Smp_174130	260823	-0.640596	0.198504	-3.22712	0.00125045	0.00479743
Smp_175750	1.48006e+06	-0.64011	0.125324	-5.10764	3.26211e-07	2.68509e-06
Smp_152800	907165	-0.639079	0.138302	-4.6209	3.82083e-06	2.61871e-05
Smp_179610	3.77522e+06	-0.639021	0.105192	-6.07483	1.24119e-09	1.48757e-08
Smp_048430	1.053e+07	-0.639001	0.11223	-5.69368	1.2433e-08	1.30041e-07
Smp_126470	924090	-0.637314	0.142376	-4.47627	7.59594e-06	4.95367e-05
Smp_053230	5.55807e+06	-0.636976	0.122209	-5.21221	1.86609e-07	1.60679e-06
Smp_153660	452497	-0.636965	0.192406	-3.31053	0.000931203	0.00370606
Smp_070600	2.44826e+06	-0.636767	0.132318	-4.81242	1.49117e-06	1.09757e-05
Smp_013630	325381	-0.634458	0.193932	-3.27154	0.00106963	0.00417175
Smp_156850	449525	-0.63427	0.185268	-3.42352	0.000618155	0.00258066
Smp_049550	1.82804e+07	-0.633559	0.151187	-4.19057	2.78253e-05	0.000160063
Smp_036020	188958	-0.633465	0.183056	-3.4605	0.000539178	0.00228451
Smp_084600	1.20125e+06	-0.633105	0.14893	-4.25103	2.12791e-05	0.000125966
Smp_157240	170590	-0.632627	0.200693	-3.15221	0.00162038	0.00604165
Smp_159420	298565	-0.631896	0.245622	-2.57264	0.0100926	0.0293629
Smp_164960	1.50561e+06	-0.631148	0.121534	-5.19317	2.06745e-07	1.76789e-06
Smp_070190	1.29548e+06	-0.631033	0.140205	-4.50078	6.77053e-06	4.44171e-05
Smp_102820	1.0212e+06	-0.630781	0.128273	-4.91748	8.76644e-07	6.70962e-06
Smp_022460	498953	-0.630211	0.170424	-3.6979	0.000217389	0.001021
Smp_056360	2.14516e+07	-0.630138	0.111621	-5.64535	1.64846e-08	1.68037e-07
Smp_019010	3.57418e+06	-0.629563	0.124447	-5.0589	4.21672e-07	3.39303e-06
Smp_149740	583076	-0.629211	0.165276	-3.80702	0.00014065	0.000691537
Smp_030440	196518	-0.629081	0.196586	-3.20004	0.0013741	0.00522211
Smp_144970	1.60588e+06	-0.628607	0.127227	-4.94083	7.77918e-07	6.03185e-06
Smp_034660	1.11992e+06	-0.627842	0.129614	-4.84394	1.27289e-06	9.51283e-06
Smp_001950	113490	-0.625247	0.241323	-2.59091	0.00957222	0.0280403
Smp_095620	1.93448e+07	-0.624958	0.119835	-5.21517	1.8365e-07	1.58532e-06
Smp_092750	5.05667e+06	-0.624616	0.112837	-5.53557	3.10211e-08	3.02428e-07
Smp_050760	358113	-0.624559	0.169568	-3.68324	0.000230288	0.00107528
Smp_090010	716838	-0.624395	0.13838	-4.51219	6.41619e-06	4.22756e-05
Smp_007960	1.16904e+06	-0.624333	0.144534	-4.31963	1.56292e-05	9.4489e-05
Smp_198820	243321	-0.624221	0.198548	-3.14394	0.00166692	0.0061898
Smp_161680	1.5629e+06	-0.62412	0.119345	-5.22956	1.69915e-07	1.47516e-06
Smp_086910	801739	-0.623901	0.141887	-4.39717	1.0967e-05	6.87748e-05
Smp_090120	3.18243e+07	-0.623741	0.123288	-5.05924	4.2093e-07	3.39106e-06
Smp_132450	2.15698e+06	-0.622378	0.117933	-5.27737	1.31051e-07	1.15929e-06
Smp_140680	7.88897e+06	-0.619562	0.124832	-4.96318	6.93473e-07	5.41401e-06
Smp_163130	4.19654e+06	-0.619551	0.120673	-5.13414	2.83438e-07	2.36152e-06
Smp_036660	1.97772e+06	-0.618031	0.139945	-4.41625	1.00427e-05	6.35308e-05
Smp_049150	2.09381e+06	-0.61797	0.16592	-3.72451	0.000195695	0.000928055
Smp_005010	1.19365e+06	-0.616415	0.134637	-4.57835	4.68658e-06	3.15811e-05
Smp_128000	1.00256e+06	-0.616208	0.135737	-4.53971	5.63309e-06	3.74232e-05
Smp_180630	1.17374e+06	-0.615165	0.144807	-4.24817	2.15527e-05	0.000127365
Smp_147000	555983	-0.615156	0.160383	-3.83555	0.000125285	0.00062182
Smp_208060	3.24892e+06	-0.614262	0.105045	-5.84763	4.98623e-09	5.51112e-08
Smp_059790	1.26328e+07	-0.614146	0.163727	-3.75103	0.000176112	0.000843398
Smp_140290	769104	-0.614131	0.131474	-4.67113	2.99553e-06	2.09948e-05
Smp_119980	2.05294e+06	-0.613739	0.143455	-4.27826	1.8836e-05	0.000112628
Smp_041980	3.50609e+06	-0.611903	0.110463	-5.53944	3.03445e-08	2.9668e-07
Smp_092490	1.43137e+06	-0.611066	0.140985	-4.33425	1.46258e-05	8.90143e-05
Smp_094250	2.57231e+06	-0.610576	0.121025	-5.04502	4.5348e-07	3.63397e-06
Smp_096020	6.89338e+06	-0.609968	0.100221	-6.08622	1.1561e-09	1.39294e-08
Smp_057530	567558	-0.609626	0.133664	-4.5609	5.09353e-06	3.40877e-05
Smp_002740	2.84704e+06	-0.609148	0.126627	-4.81055	1.50514e-06	1.10666e-05
Smp_047370	4.19609e+06	-0.609122	0.129744	-4.6948	2.66867e-06	1.89474e-05
Smp_181460	1.34441e+06	-0.608787	0.116477	-5.22669	1.72572e-07	1.49632e-06
Smp_079480	398015	-0.608671	0.150805	-4.03614	5.43373e-05	0.000293653
Smp_146970	3.40774e+06	-0.60841	0.100968	-6.02577	1.68301e-09	1.98055e-08
Smp_159450	100261	-0.608254	0.229741	-2.64757	0.00810728	0.0242842
Smp_079700	1.44636e+06	-0.608067	0.127909	-4.75391	1.99524e-06	1.44214e-05
Smp_199390	90280.1	-0.60794	0.253473	-2.39844	0.016465	0.0445833
Smp_130480	2.28488e+06	-0.607508	0.122392	-4.96362	6.91902e-07	5.40484e-06
Smp_123650	673597	-0.607237	0.216086	-2.81017	0.00495152	0.0158895
Smp_044260	639049	-0.606645	0.135554	-4.4753	7.6305e-06	4.9724e-05
Smp_125510	178397	-0.606639	0.237892	-2.55006	0.0107705	0.0310174
Smp_165220	301116	-0.60655	0.17998	-3.37009	0.000751423	0.00306571
Smp_054770	1.07463e+06	-0.606343	0.117441	-5.16296	2.43081e-07	2.04907e-06
Smp_124420	2.71693e+06	-0.606073	0.136341	-4.44526	8.7785e-06	5.62377e-05
Smp_036940	627022	-0.605778	0.164986	-3.67169	0.000240956	0.0011182
Smp_058990	327646	-0.605564	0.181252	-3.34101	0.000834752	0.00335648
Smp_172740	309861	-0.605491	0.233436	-2.59382	0.00949157	0.0278279
Smp_049250	5.47804e+06	-0.605296	0.154835	-3.9093	9.25625e-05	0.000472831
Smp_167590	1.28317e+06	-0.604923	0.131206	-4.6105	4.017e-06	2.74351e-05
Smp_140430	1.67043e+06	-0.604816	0.131561	-4.59722	4.28158e-06	2.91255e-05
Smp_097620	946924	-0.604673	0.124262	-4.8661	1.13823e-06	8.58172e-06
Smp_071000	3.75663e+06	-0.60348	0.115099	-5.24315	1.57861e-07	1.37841e-06
Smp_038330	633317	-0.60327	0.166616	-3.62073	0.000293772	0.00133204
Smp_027480	2.08666e+06	-0.602941	0.139097	-4.33469	1.45964e-05	8.88751e-05
Smp_108600	3.34317e+06	-0.601792	0.128486	-4.6837	2.81745e-06	1.98899e-05
Smp_202800	890103	-0.601463	0.150197	-4.00448	6.21544e-05	0.000331272
Smp_210370	5.54372e+06	-0.60141	0.13308	-4.51916	6.20866e-06	4.09477e-05
Smp_050590	888061	-0.601326	0.143836	-4.18063	2.907e-05	0.000166871
Smp_160890	311187	-0.601291	0.169858	-3.53996	0.000400187	0.00175503
Smp_130260	1.9922e+06	-0.600023	0.121838	-4.92477	8.44618e-07	6.47904e-06
Smp_058850	535629	-0.599864	0.152488	-3.93386	8.35939e-05	0.000432034
Smp_203100	210788	-0.599459	0.212308	-2.82354	0.00474969	0.0153032
Smp_088570	524228	-0.59916	0.15587	-3.84396	0.000121064	0.000602845
Smp_008490	676110	-0.598964	0.205122	-2.92004	0.00349987	0.0117458
Smp_212530	1.1303e+06	-0.598738	0.134107	-4.46461	8.02135e-06	5.1973e-05
Smp_077230	8.29174e+06	-0.598182	0.123304	-4.85128	1.22664e-06	9.20759e-06
Smp_146140	1.14764e+06	-0.597926	0.138394	-4.32047	1.55699e-05	9.41721e-05
Smp_039980	509074	-0.597193	0.175301	-3.40666	0.000657619	0.00272043
Smp_055190	778399	-0.597091	0.150849	-3.9582	7.55165e-05	0.000394055
Smp_085240	2.12919e+06	-0.596958	0.124218	-4.80575	1.54173e-06	1.13173e-05
Smp_035200	2.63865e+07	-0.596933	0.0987868	-6.04264	1.51612e-09	1.80598e-08
Smp_124950	232985	-0.596543	0.237097	-2.51603	0.0118687	0.0336752
Smp_017660	1.92535e+06	-0.595822	0.134157	-4.44124	8.94435e-06	5.71391e-05
Smp_200230	157885	-0.595179	0.19564	-3.04222	0.00234839	0.00832155
Smp_102960	4.714e+06	-0.59438	0.102442	-5.80212	6.5481e-09	7.12766e-08
Smp_013200	1.23416e+07	-0.592453	0.116621	-5.08017	3.771e-07	3.06878e-06
Smp_127650	3.60342e+06	-0.592434	0.123001	-4.81651	1.46094e-06	1.07765e-05
Smp_172810	164957	-0.591345	0.231114	-2.55868	0.0105071	0.0304066
Smp_075000	342079	-0.591166	0.160332	-3.68713	0.000226793	0.00106187
Smp_173780	370980	-0.590788	0.16603	-3.55832	0.000373237	0.00165332
Smp_055990	7.56201e+06	-0.589772	0.104728	-5.63144	1.78706e-08	1.80413e-07
Smp_147460	1.74181e+06	-0.589136	0.12544	-4.69654	2.646e-06	1.88061e-05
Smp_148790	877535	-0.589065	0.208028	-2.83166	0.0046307	0.0149593
Smp_145510	1.38358e+06	-0.588732	0.154751	-3.80439	0.000142152	0.000697413
Smp_070760	336798	-0.588689	0.160138	-3.67613	0.000236802	0.0011008
Smp_176510	224024	-0.588178	0.212815	-2.7638	0.00571333	0.0179673
Smp_022410	507947	-0.588109	0.149578	-3.9318	8.43124e-05	0.000435582
Smp_011830	142409	-0.586976	0.217819	-2.69478	0.00704351	0.02149
Smp_181050	5.79668e+06	-0.586941	0.106804	-5.49551	3.89575e-08	3.73658e-07
Smp_168630	348984	-0.586814	0.15968	-3.67493	0.000237915	0.0011056
Smp_145320	492625	-0.586386	0.14603	-4.01551	5.93165e-05	0.000317885
Smp_016870	254305	-0.585962	0.210946	-2.77778	0.00547309	0.0173185
Smp_042680	3.68e+06	-0.58553	0.111722	-5.24097	1.59735e-07	1.39298e-06
Smp_147070	498543	-0.585018	0.209971	-2.78619	0.00533316	0.0169357
Smp_130620	1.83411e+06	-0.584827	0.120173	-4.86654	1.13568e-06	8.56721e-06
Smp_169090	2.49661e+07	-0.58457	0.148387	-3.9395	8.16528e-05	0.000422794
Smp_146440	1.50531e+06	-0.584386	0.128627	-4.54325	5.53936e-06	3.68184e-05
Smp_172110	5.70367e+06	-0.584256	0.126655	-4.61298	3.96945e-06	2.71375e-05
Smp_139810	1.86032e+06	-0.583514	0.120617	-4.83773	1.31331e-06	9.79345e-06
Smp_102510	1.30575e+06	-0.582978	0.127909	-4.55776	5.17032e-06	3.45676e-05
Smp_024820	1.30787e+06	-0.582926	0.136925	-4.25727	2.06938e-05	0.000122821
Smp_158550	889723	-0.582433	0.174715	-3.33362	0.000857232	0.00343371
Smp_184760	545969	-0.582142	0.189816	-3.06687	0.00216309	0.00774952
Smp_025030	1.18026e+06	-0.581778	0.119709	-4.85995	1.17417e-06	8.83315e-06
Smp_131780	1.19228e+06	-0.581538	0.152959	-3.80191	0.000143583	0.000702666
Smp_098340	436781	-0.581379	0.172715	-3.36613	0.000762318	0.00310366
Smp_103010	740398	-0.581075	0.14297	-4.0643	4.81761e-05	0.000263462
Smp_008710	262463	-0.5794	0.215384	-2.69007	0.00714364	0.0217482
Smp_082570	1.89443e+06	-0.579378	0.133357	-4.34456	1.39558e-05	8.51646e-05
Smp_125740	1.29395e+06	-0.5791	0.131188	-4.41427	1.0135e-05	6.40256e-05
Smp_080920	2.65037e+06	-0.578033	0.157998	-3.65848	0.000253716	0.00117223
Smp_131250	2.11879e+06	-0.577635	0.138418	-4.17313	3.0044e-05	0.000171955
Smp_199400	1.31903e+06	-0.577243	0.136472	-4.22974	2.33959e-05	0.000136834
Smp_106930	1.48991e+08	-0.576966	0.137057	-4.20969	2.55718e-05	0.000148099
Smp_077030	1.52699e+06	-0.576911	0.13315	-4.33278	1.4724e-05	8.94921e-05
Smp_066260	411292	-0.576555	0.16488	-3.49681	0.000470857	0.00202779
Smp_033540	2.91247e+06	-0.575345	0.122388	-4.701	2.58887e-06	1.84192e-05
Smp_058160	159299	-0.574202	0.235182	-2.44152	0.0146257	0.0403234
Smp_141220	937698	-0.573849	0.150067	-3.82395	0.000131332	0.000649235
Smp_079220	3.71948e+06	-0.572878	0.125734	-4.55626	5.20716e-06	3.47798e-05
Smp_158620	889209	-0.572651	0.125152	-4.57564	4.7477e-06	3.19457e-05
Smp_195140	606142	-0.572424	0.175963	-3.25309	0.00114159	0.00442083
Smp_024030	698534	-0.572223	0.155622	-3.677	0.00023599	0.00109814
Smp_055210	3.42836e+06	-0.572063	0.128119	-4.46511	8.00285e-06	5.18778e-05
Smp_105100	1.25069e+06	-0.572004	0.119891	-4.77104	1.83273e-06	1.33457e-05
Smp_052810	1.35722e+06	-0.571705	0.134038	-4.26526	1.99672e-05	0.000118923
Smp_154830	420678	-0.57131	0.174598	-3.27215	0.00106733	0.00416398
Smp_129920	176099	-0.569772	0.206754	-2.7558	0.00585494	0.0183534
Smp_037780	1.06008e+06	-0.569082	0.128202	-4.43896	9.03964e-06	5.77099e-05
Smp_147630	394952	-0.568832	0.183213	-3.10476	0.00190436	0.00695781
Smp_140360	1.13252e+06	-0.567733	0.114574	-4.95518	7.22633e-07	5.62557e-06
Smp_005520	2.34036e+06	-0.567434	0.129587	-4.3788	1.19337e-05	7.41521e-05
Smp_045560	4.12217e+06	-0.56733	0.13511	-4.19903	2.68064e-05	0.000154658
Smp_039810	713028	-0.567151	0.169576	-3.34452	0.000824251	0.00331817
Smp_014170	6.61088e+06	-0.566831	0.116456	-4.86734	1.13112e-06	8.53752e-06
Smp_062630	6.06731e+06	-0.566616	0.114136	-4.96439	6.89168e-07	5.38657e-06
Smp_156460	200712	-0.566473	0.203669	-2.78135	0.00541336	0.0171624
Smp_096720	1.24164e+06	-0.566222	0.134249	-4.2177	2.46804e-05	0.000143485
Smp_149440	899243	-0.565977	0.127358	-4.444	8.83012e-06	5.65153e-05
Smp_187110	172776	-0.565178	0.194888	-2.90001	0.00373147	0.0124221
Smp_129060	325274	-0.565051	0.147629	-3.82751	0.000129444	0.000640832
Smp_026560	1.17786e+07	-0.5649	0.112166	-5.0363	4.74611e-07	3.78551e-06
Smp_165070	2.05752e+06	-0.563484	0.109068	-5.16633	2.38733e-07	2.01728e-06
Smp_148450	4.60858e+06	-0.56334	0.12191	-4.62097	3.81954e-06	2.61871e-05
Smp_159740	238595	-0.563067	0.193645	-2.90772	0.0036407	0.0121615
Smp_082620	2.49016e+06	-0.562528	0.128095	-4.39149	1.12578e-05	7.02404e-05
Smp_165210	714355	-0.56248	0.132328	-4.25064	2.1316e-05	0.00012613
Smp_104110	582761	-0.562281	0.157759	-3.56417	0.000365009	0.00162056
Smp_126050	167712	-0.562039	0.206586	-2.7206	0.0065163	0.0201441
Smp_037120	855427	-0.561512	0.140194	-4.00525	6.19513e-05	0.000330318
Smp_071630	4.095e+06	-0.560729	0.117955	-4.75374	1.99685e-06	1.44253e-05
Smp_155390	245452	-0.56021	0.203435	-2.75375	0.00589172	0.0184475
Smp_160500	459015	-0.559447	0.17657	-3.16842	0.00153271	0.00576204
Smp_001040	5.56825e+06	-0.558725	0.114431	-4.88262	1.04685e-06	7.94106e-06
Smp_210730	698170	-0.558344	0.132493	-4.21414	2.50731e-05	0.000145458
Smp_173540	446077	-0.558016	0.162255	-3.43913	0.000583588	0.00245211
Smp_137590	1.05066e+06	-0.55759	0.140336	-3.97326	7.08961e-05	0.000373052
Smp_020050	2.51965e+06	-0.556689	0.13461	-4.13557	3.54068e-05	0.000199964
Smp_004060	739100	-0.556228	0.169074	-3.28984	0.00100244	0.00394581
Smp_010100	1.08376e+06	-0.556219	0.141498	-3.93092	8.46213e-05	0.000436847
Smp_198690	380175	-0.555763	0.184086	-3.01903	0.00253582	0.00889152
Smp_149880	654399	-0.555662	0.131163	-4.23644	2.27095e-05	0.000133162
Smp_018170	195128	-0.555625	0.223632	-2.48455	0.0129715	0.0363656
Smp_003990	1.32056e+07	-0.555432	0.126043	-4.40667	1.04974e-05	6.60699e-05
Smp_124250	161594	-0.55445	0.217005	-2.55501	0.0106184	0.0306441
Smp_011120	3.20989e+06	-0.554419	0.112982	-4.90714	9.24119e-07	7.0532e-06
Smp_033990	704144	-0.553375	0.147434	-3.75337	0.000174474	0.000836433
Smp_212350	3.6892e+06	-0.552641	0.109121	-5.06448	4.09511e-07	3.30688e-06
Smp_041830	2.69515e+06	-0.552049	0.120604	-4.57736	4.7087e-06	3.17146e-05
Smp_043990	3.60877e+06	-0.552048	0.141014	-3.91486	9.04576e-05	0.000463294
Smp_048310	2.5503e+06	-0.551865	0.127332	-4.33407	1.46378e-05	8.9048e-05
Smp_097740	470685	-0.551543	0.163459	-3.3742	0.000740308	0.00302579
Smp_125480	572892	-0.551504	0.13762	-4.00742	6.13847e-05	0.000328067
Smp_068110	1.51134e+06	-0.551177	0.138875	-3.96888	7.22126e-05	0.000379394
Smp_197410	800166	-0.550404	0.134231	-4.10042	4.12404e-05	0.000228836
Smp_210640	1.29533e+06	-0.549089	0.124769	-4.40086	1.07825e-05	6.77084e-05
Smp_000100	1.55621e+06	-0.548972	0.169188	-3.24474	0.00117559	0.00453702
Smp_046910	276262	-0.548647	0.162609	-3.37403	0.000740758	0.00302672
Smp_124450	807643	-0.54795	0.146392	-3.74304	0.000181804	0.000867913
Smp_186670	2.11788e+06	-0.547769	0.150104	-3.64926	0.000263002	0.00120881
Smp_074700	1.943e+06	-0.54746	0.137628	-3.97783	6.9548e-05	0.000366524
Smp_076590	914343	-0.546271	0.138384	-3.94749	7.89742e-05	0.000410804
Smp_180750	409984	-0.544178	0.181343	-3.00082	0.00269251	0.00936098
Smp_175960	1.78854e+06	-0.543687	0.137161	-3.96387	7.3744e-05	0.000386398
Smp_157360	4.11352e+06	-0.543063	0.13828	-3.92727	8.5915e-05	0.00044224
Smp_073930	1.21868e+06	-0.542883	0.135736	-3.99956	6.34615e-05	0.000337711
Smp_133360	460559	-0.542524	0.141964	-3.82155	0.000132615	0.000655101
Smp_082240	8.34576e+06	-0.541953	0.11723	-4.62301	3.7822e-06	2.59615e-05
Smp_136770	674269	-0.541736	0.158533	-3.41717	0.000632752	0.00263113
Smp_035160	130042	-0.540916	0.221979	-2.43679	0.0148182	0.0407552
Smp_087250	1.04626e+06	-0.539687	0.142831	-3.77851	0.000157769	0.000763054
Smp_028100	3.67535e+06	-0.539528	0.115967	-4.65241	3.28083e-06	2.27721e-05
Smp_037380	614850	-0.539448	0.154918	-3.48215	0.000497413	0.00212538
Smp_019760	135148	-0.539271	0.225057	-2.39616	0.0165679	0.0448174
Smp_022630	1.42267e+06	-0.539021	0.109037	-4.94345	7.67502e-07	5.95786e-06
Smp_174720	2.47307e+06	-0.538704	0.122906	-4.38304	1.17036e-05	7.27554e-05
Smp_137160	1.13213e+06	-0.53789	0.16615	-3.23737	0.00120636	0.00464003
Smp_149010	230341	-0.537583	0.20547	-2.61636	0.0088873	0.0262719
Smp_006350	1.91717e+06	-0.537396	0.119194	-4.50858	6.52637e-06	4.29393e-05
Smp_128690	2.21866e+06	-0.537229	0.102004	-5.26674	1.38867e-07	1.22431e-06
Smp_138900	546576	-0.53697	0.164432	-3.2656	0.00109233	0.00424936
Smp_017830	1.85275e+06	-0.536674	0.129566	-4.14208	3.44177e-05	0.000194943
Smp_104660	1.69963e+06	-0.536289	0.130147	-4.12065	3.77805e-05	0.000211878
Smp_068710	2.09623e+06	-0.535094	0.104349	-5.12791	2.92983e-07	2.43066e-06
Smp_071140	3.0151e+06	-0.534821	0.108335	-4.93675	7.94368e-07	6.14538e-06
Smp_086760	1.26242e+06	-0.534454	0.134714	-3.96731	7.26872e-05	0.000381594
Smp_098740	803059	-0.534077	0.126688	-4.21569	2.49011e-05	0.000144645
Smp_089240	2.04988e+06	-0.534063	0.135967	-3.92788	8.56992e-05	0.000441576
Smp_194590	1.63096e+06	-0.533888	0.127368	-4.1917	2.76874e-05	0.000159404
Smp_049390	1.27449e+06	-0.532723	0.134401	-3.96369	7.38013e-05	0.00038655
Smp_042590	2.31842e+06	-0.532242	0.131025	-4.06215	4.86226e-05	0.000265478
Smp_008440	618477	-0.531653	0.133134	-3.99338	6.51373e-05	0.000345013
Smp_103740	474529	-0.53102	0.150992	-3.51688	0.00043665	0.00190028
Smp_175590	394859	-0.531016	0.157483	-3.37188	0.000746558	0.00304855
Smp_080520	2.71854e+06	-0.530677	0.116216	-4.56632	4.96369e-06	3.32841e-05
Smp_214130	619746	-0.530629	0.144083	-3.68281	0.000230677	0.00107673
Smp_065280	2.04446e+06	-0.529822	0.117457	-4.51076	6.45949e-06	4.25198e-05
Smp_175900	626089	-0.52967	0.149626	-3.53997	0.000400179	0.00175503
Smp_133250	569766	-0.52937	0.153711	-3.44392	0.000573336	0.00241275
Smp_066940	1.84927e+06	-0.527573	0.134896	-3.91096	9.19286e-05	0.000469945
Smp_103320	5.27465e+06	-0.525668	0.119663	-4.39291	1.11844e-05	6.98461e-05
Smp_096910	786409	-0.52566	0.150123	-3.50154	0.00046258	0.00199736
Smp_204750	744782	-0.525382	0.221173	-2.37543	0.0175286	0.0470615
Smp_000880	2.86803e+06	-0.523981	0.137721	-3.80466	0.000141997	0.000697093
Smp_013870	1.4289e+06	-0.523572	0.135958	-3.85097	0.000117652	0.000586925
Smp_145420	1.02476e+06	-0.523358	0.120075	-4.35861	1.30893e-05	8.03081e-05
Smp_030730	3.62935e+07	-0.522684	0.134061	-3.89884	9.6655e-05	0.000490796
Smp_093840	8.27727e+06	-0.522531	0.131948	-3.96012	7.49121e-05	0.000391616
Smp_142640	489429	-0.522174	0.157655	-3.31214	0.000925854	0.00368693
Smp_000390	4.00685e+06	-0.522053	0.181031	-2.88378	0.00392935	0.0129827
Smp_024370	2.18572e+06	-0.520245	0.156159	-3.33151	0.000863765	0.00345683
Smp_067400	1.59905e+06	-0.520232	0.130593	-3.98362	6.78721e-05	0.000358801
Smp_138880	452940	-0.519589	0.176165	-2.94944	0.00318346	0.010817
Smp_175420	1.07758e+06	-0.519524	0.140383	-3.70075	0.000214965	0.001011
Smp_168050	1.76387e+06	-0.51824	0.110467	-4.69137	2.71376e-06	1.92375e-05
Smp_003110	3.7431e+06	-0.517519	0.116205	-4.4535	8.44822e-06	5.44029e-05
Smp_064860	8.20516e+06	-0.517174	0.112235	-4.60798	4.06608e-06	2.77425e-05
Smp_054310	1.08783e+06	-0.516819	0.121745	-4.2451	2.185e-05	0.000128933
Smp_146970	2.53849e+06	-0.516696	0.103545	-4.99008	6.03527e-07	4.77189e-06
Smp_026910	3.85726e+06	-0.515975	0.153512	-3.36114	0.000776201	0.00315171
Smp_025440	1.6178e+06	-0.515007	0.12995	-3.96313	7.39733e-05	0.000387153
Smp_126940	199486	-0.514921	0.218225	-2.35959	0.0182953	0.048803
Smp_176080	1.03349e+07	-0.514906	0.124384	-4.13965	3.47837e-05	0.000196771
Smp_179160	254353	-0.514627	0.175276	-2.9361	0.00332368	0.0112424
Smp_210860	407511	-0.514348	0.18992	-2.70824	0.00676412	0.0207643
Smp_196180	367075	-0.514183	0.176745	-2.90918	0.00362382	0.0121162
Smp_161820	209953	-0.513849	0.178137	-2.88458	0.00391939	0.0129529
Smp_040130	1.7425e+07	-0.513612	0.113467	-4.52655	5.99557e-06	3.96766e-05
Smp_162890	837198	-0.512405	0.134306	-3.8152	0.000136074	0.00067073
Smp_163640	218034	-0.511946	0.192932	-2.65351	0.00796594	0.0239206
Smp_121440	2.00112e+06	-0.511769	0.114909	-4.4537	8.44026e-06	5.43908e-05
Smp_122860	365246	-0.511422	0.165614	-3.08803	0.00201488	0.00728552
Smp_170110	3.28054e+06	-0.510361	0.179957	-2.83602	0.00456802	0.0147875
Smp_030330	1.00436e+06	-0.510062	0.144366	-3.53313	0.000410677	0.00179469
Smp_173800	1.31566e+06	-0.510037	0.123824	-4.11906	3.80415e-05	0.000212992
Smp_131380	477557	-0.509208	0.147921	-3.44242	0.000576524	0.00242467
Smp_176940	361841	-0.509109	0.183038	-2.78144	0.00541187	0.0171617
Smp_179490	1.14416e+06	-0.50869	0.135493	-3.75435	0.000173792	0.000834041
Smp_136470	413911	-0.508062	0.168114	-3.02213	0.00251006	0.00881658
Smp_212100	751928	-0.507427	0.148446	-3.41827	0.000630209	0.00262295
Smp_079950	3.30554e+06	-0.507052	0.122665	-4.13363	3.57086e-05	0.000201585
Smp_007300	4.97087e+06	-0.507041	0.108415	-4.67686	2.91306e-06	2.04695e-05
Smp_093930	1.28874e+06	-0.506851	0.127414	-3.97799	6.94998e-05	0.000366412
Smp_028170	1.82331e+07	-0.506253	0.130232	-3.88733	0.000101354	0.000512369
Smp_054220	6.00066e+06	-0.505491	0.111834	-4.52	6.18409e-06	4.08054e-05
Smp_125760	399029	-0.50524	0.185342	-2.72598	0.00641107	0.0198684
Smp_185230	2.06473e+06	-0.504881	0.111482	-4.52882	5.93129e-06	3.92894e-05
Smp_099870	6.63836e+07	-0.504513	0.128068	-3.93941	8.16821e-05	0.000422794
Smp_049580	798634	-0.504446	0.149822	-3.36696	0.000760008	0.00309518
Smp_194820	314164	-0.503934	0.184871	-2.72586	0.00641336	0.0198709
Smp_029230	543408	-0.503144	0.150127	-3.35146	0.000803853	0.00324948
Smp_135490	492282	-0.50283	0.185068	-2.717	0.0065877	0.020328
Smp_163680	1.46393e+06	-0.502784	0.12572	-3.99923	6.35486e-05	0.00033791
Smp_127690	955421	-0.502747	0.160489	-3.13259	0.00173273	0.00640452
Smp_066960	3.67136e+06	-0.50183	0.13204	-3.80059	0.000144352	0.000705163
Smp_139080	492906	-0.501787	0.179377	-2.79739	0.00515178	0.0164363
Smp_031590	1.36218e+06	-0.501641	0.127044	-3.94858	7.86172e-05	0.000409103
Smp_124410	1.71147e+06	-0.501112	0.119149	-4.20576	2.60211e-05	0.000150446
Smp_127190	226777	-0.500446	0.205797	-2.43174	0.0150263	0.0412445
Smp_121610	4.21941e+06	-0.500337	0.113751	-4.39854	1.08984e-05	6.84043e-05
Smp_006230	908163	-0.500218	0.151853	-3.29409	0.000987426	0.0038981
Smp_175360	351657	-0.49982	0.183638	-2.72176	0.00649346	0.0200872
Smp_156670	3.44727e+06	-0.499604	0.113884	-4.38694	1.14959e-05	7.15945e-05
Smp_066620	2.05703e+06	-0.49915	0.126071	-3.95928	7.51753e-05	0.000392841
Smp_140480	2.56938e+06	-0.498567	0.122331	-4.07555	4.59054e-05	0.000252665
Smp_104390	558767	-0.497869	0.167917	-2.96496	0.00302717	0.0103665
Smp_174620	591635	-0.497862	0.148272	-3.35776	0.000785768	0.00318582
Smp_069240	300392	-0.497754	0.193564	-2.57152	0.0101253	0.0294393
Smp_142620	383736	-0.497561	0.179285	-2.77525	0.00551589	0.0174429
Smp_133270	2.57827e+06	-0.494982	0.125145	-3.95525	7.64537e-05	0.000398453
Smp_014010	4.10737e+06	-0.49476	0.116128	-4.26047	2.03993e-05	0.000121284
Smp_150130	216999	-0.494591	0.169058	-2.92558	0.00343815	0.0115596
Smp_171300	6.59386e+06	-0.494526	0.12343	-4.00651	6.16219e-05	0.000329076
Smp_185930	170343	-0.494432	0.207869	-2.37857	0.0173797	0.0467078
Smp_050250	1.03494e+06	-0.494341	0.145764	-3.39138	0.000695406	0.00285854
Smp_151100	419642	-0.493872	0.184939	-2.67047	0.00757456	0.0228763
Smp_066730	675302	-0.493409	0.160002	-3.08378	0.00204391	0.00737484
Smp_146730	491013	-0.492162	0.202485	-2.43061	0.0150733	0.0413403
Smp_043110	1.15975e+06	-0.492139	0.13858	-3.55131	0.000383317	0.00169208
Smp_145290	355499	-0.492109	0.157191	-3.13065	0.00174423	0.00644178
Smp_165850	923876	-0.491854	0.149317	-3.29402	0.000987665	0.0038981
Smp_014780	5.77371e+06	-0.491424	0.103228	-4.76058	1.93038e-06	1.40119e-05
Smp_142490	259144	-0.491354	0.202939	-2.42119	0.0154697	0.0422405
Smp_098590	855224	-0.490832	0.160381	-3.06042	0.00221028	0.00789782
Smp_092990	1.01779e+06	-0.490559	0.124451	-3.9418	8.08732e-05	0.000419563
Smp_167820	1.05404e+06	-0.49053	0.129412	-3.79045	0.000150374	0.000731178
Smp_020480	649454	-0.490412	0.158249	-3.09899	0.00194183	0.00706632
Smp_137040	1.87775e+06	-0.490292	0.1318	-3.71997	0.000199245	0.000941943
Smp_145410	790567	-0.490157	0.137097	-3.57525	0.000349889	0.00156105
Smp_045410	607614	-0.489735	0.173351	-2.82511	0.00472648	0.0152326
Smp_102330	624186	-0.48938	0.145682	-3.35924	0.000781575	0.0031707
Smp_150730	918313	-0.48896	0.141426	-3.45736	0.000545489	0.00230839
Smp_007640	1.94975e+06	-0.488848	0.116171	-4.20801	2.5763e-05	0.000149017
Smp_134670	2.87151e+06	-0.488643	0.111203	-4.39417	1.11197e-05	6.94742e-05
Smp_039870	1.85457e+06	-0.488637	0.15473	-3.158	0.00158853	0.00594893
Smp_078640	1.51458e+06	-0.488089	0.11249	-4.33896	1.4316e-05	8.72459e-05
Smp_042810	199859	-0.487838	0.1799	-2.71172	0.00669352	0.0205707
Smp_019860	669144	-0.487612	0.137101	-3.55659	0.000375699	0.00166207
Smp_074570	428067	-0.48676	0.158883	-3.06364	0.00218665	0.00782366
Smp_123440	2.29821e+06	-0.486702	0.12764	-3.81308	0.000137244	0.000676253
Smp_079270	5.60005e+06	-0.486374	0.1109	-4.3857	1.15616e-05	7.19708e-05
Smp_025740	996842	-0.486259	0.149787	-3.24633	0.00116902	0.00451295
Smp_113740	291666	-0.485909	0.160226	-3.03265	0.00242414	0.00856106
Smp_005360	755794	-0.485282	0.165524	-2.9318	0.00337002	0.0113687
Smp_194800	1.62283e+06	-0.484441	0.181437	-2.67002	0.0075846	0.0228965
Smp_178260	353125	-0.483594	0.158182	-3.05719	0.00223422	0.00796875
Smp_047700	1.22936e+06	-0.483407	0.162823	-2.96892	0.00298852	0.0102482
Smp_168170	961913	-0.483102	0.132415	-3.64841	0.000263872	0.00121218
Smp_159410	1.16122e+06	-0.482529	0.13554	-3.56004	0.0003708	0.00164413
Smp_102070	4.53886e+06	-0.481543	0.120353	-4.0011	6.30493e-05	0.000335648
Smp_171020	1.00988e+06	-0.480666	0.137792	-3.48836	0.000485998	0.0020851
Smp_063300	4.70564e+06	-0.480026	0.119781	-4.00754	6.13534e-05	0.000328028
Smp_169730	616080	-0.480025	0.143135	-3.35365	0.000797522	0.0032258
Smp_079710	692701	-0.478107	0.151592	-3.1539	0.00161106	0.00601512
Smp_018020	1.22665e+06	-0.477261	0.141932	-3.3626	0.00077212	0.00313982
Smp_130520	4.99371e+06	-0.476908	0.135827	-3.51115	0.000446169	0.00193676
Smp_071590	2.79387e+06	-0.476659	0.141427	-3.37035	0.000750719	0.00306375
Smp_064010	2.03463e+06	-0.476467	0.127604	-3.73395	0.000188502	0.000896125
Smp_028410	2.54386e+06	-0.476411	0.118372	-4.02469	5.70507e-05	0.000307048
Smp_015900	1.0161e+06	-0.476199	0.139821	-3.40577	0.000659776	0.00272808
Smp_073590	4.98714e+06	-0.476111	0.115869	-4.10905	3.97284e-05	0.000221685
Smp_080100	6.18241e+06	-0.475835	0.115476	-4.12065	3.77801e-05	0.000211878
Smp_132320	964894	-0.474759	0.135219	-3.51105	0.000446341	0.00193689
Smp_203610	1.00615e+06	-0.474592	0.12824	-3.70083	0.000214896	0.001011
Smp_142190	5.90512e+06	-0.473798	0.123715	-3.82975	0.000128275	0.000635736
Smp_029470	1.1456e+06	-0.473773	0.136863	-3.46166	0.000536846	0.00227746
Smp_166960	785136	-0.473636	0.12579	-3.7653	0.000166348	0.000802268
Smp_128730	2.96104e+06	-0.473444	0.116512	-4.06347	4.83493e-05	0.000264091
Smp_032060	1.0999e+06	-0.472125	0.132276	-3.56923	0.000358029	0.00159216
Smp_042740	467333	-0.472045	0.168557	-2.80051	0.00510217	0.0162971
Smp_169030	892248	-0.471847	0.133204	-3.54228	0.000396685	0.0017436
Smp_153790	9.7167e+06	-0.471193	0.133055	-3.54134	0.000398102	0.00174814
Smp_019880	2.26008e+06	-0.470917	0.118705	-3.96712	7.27471e-05	0.000381761
Smp_038300	632591	-0.470073	0.154608	-3.04042	0.00236252	0.00836293
Smp_028080	1.6995e+06	-0.469781	0.123607	-3.80061	0.000144343	0.000705163
Smp_156510	409816	-0.468939	0.157912	-2.96963	0.00298155	0.0102352
Smp_143690	1.42331e+06	-0.468702	0.158157	-2.96352	0.00304147	0.0104123
Smp_034100	860351	-0.467651	0.147712	-3.16596	0.00154574	0.0058062
Smp_195160	252012	-0.467599	0.186657	-2.50513	0.0122406	0.0346009
Smp_104580	2.81388e+06	-0.467092	0.119291	-3.91557	9.01897e-05	0.000462208
Smp_134720	1.0904e+06	-0.466907	0.133891	-3.48721	0.000488079	0.00209205
Smp_166070	3.57603e+06	-0.466732	0.137396	-3.39699	0.000681309	0.00280567
Smp_129260	1.86115e+06	-0.466426	0.117679	-3.96353	7.3848e-05	0.000386646
Smp_043820	852990	-0.466354	0.163362	-2.85473	0.00430737	0.0140278
Smp_034000	2.27614e+06	-0.466199	0.128963	-3.61497	0.000300386	0.00135706
Smp_046100	2.26165e+06	-0.465964	0.127298	-3.66043	0.000251795	0.00116454
Smp_030290	2.31542e+06	-0.465139	0.118415	-3.92803	8.56432e-05	0.000441454
Smp_119920	6.83429e+06	-0.464782	0.117355	-3.96049	7.47972e-05	0.000391165
Smp_017470	757339	-0.464645	0.142904	-3.25145	0.00114819	0.00444007
Smp_127990	1.52619e+06	-0.464471	0.124676	-3.72543	0.000194983	0.000925645
Smp_089700	4.3319e+06	-0.464129	0.109968	-4.22057	2.43688e-05	0.000141976
Smp_000980	3.51521e+06	-0.463478	0.125675	-3.68792	0.000226093	0.00105896
Smp_161510	446483	-0.462344	0.167788	-2.75553	0.00585972	0.0183599
Smp_086420	250028	-0.460575	0.175931	-2.61793	0.00884643	0.0261671
Smp_162060	1.2645e+06	-0.460446	0.144325	-3.19033	0.00142109	0.00537948
Smp_044950	1.27615e+06	-0.460354	0.155765	-2.95545	0.00312217	0.0106485
Smp_002550	2.24413e+06	-0.460268	0.109777	-4.19275	2.75588e-05	0.000158798
Smp_029820	9.71104e+06	-0.46023	0.115239	-3.99371	6.50461e-05	0.000344664
Smp_103530	971520	-0.459507	0.137886	-3.3325	0.000860695	0.00344556
Smp_175570	1.12697e+06	-0.459067	0.12981	-3.53646	0.000405534	0.00177506
Smp_012200	498471	-0.458681	0.154461	-2.96956	0.00298222	0.0102352
Smp_140840	3.68808e+06	-0.458479	0.123034	-3.72645	0.000194195	0.000922544
Smp_147250	1.76976e+06	-0.458093	0.110629	-4.1408	3.46102e-05	0.000195871
Smp_130890	229176	-0.457168	0.194105	-2.35526	0.0185097	0.049269
Smp_167650	297473	-0.457038	0.181252	-2.52156	0.0116837	0.0332472
Smp_144210	271800	-0.456922	0.165995	-2.75263	0.00591192	0.0185022
Smp_018210	1.16141e+06	-0.456734	0.139013	-3.28556	0.00101781	0.0039994
Smp_056760	1.21544e+07	-0.456692	0.120125	-3.80181	0.000143644	0.000702713
Smp_194000	2.13652e+06	-0.456259	0.136739	-3.33672	0.000847719	0.0034036
Smp_162880	1.71414e+06	-0.456166	0.16802	-2.71494	0.00662875	0.0204361
Smp_137580	933596	-0.455832	0.139176	-3.27523	0.00105578	0.00412482
Smp_060420	7.05491e+06	-0.455646	0.108718	-4.19107	2.77648e-05	0.000159782
Smp_129020	799527	-0.454866	0.144654	-3.14451	0.00166363	0.00617927
Smp_034840	1.53256e+07	-0.454061	0.13068	-3.4746	0.000511618	0.00217925
Smp_140310	1.18203e+06	-0.453582	0.147067	-3.08419	0.00204107	0.00736655
Smp_050630	3.518e+06	-0.453511	0.123278	-3.67876	0.000234372	0.00109136
Smp_137660	782147	-0.453255	0.14252	-3.18028	0.00147131	0.00554801
Smp_008770	1.45065e+06	-0.453153	0.123006	-3.68399	0.000229611	0.00107322
Smp_103830	880037	-0.451655	0.148332	-3.04488	0.0023277	0.00825682
Smp_161070	315292	-0.451333	0.161865	-2.78833	0.00529809	0.0168361
Smp_023660	1.46256e+06	-0.451001	0.150004	-3.00659	0.00264193	0.00921567
Smp_171620	1.00547e+06	-0.450972	0.152408	-2.95898	0.00308658	0.0105482
Smp_079010	2.58763e+06	-0.450878	0.110175	-4.09238	4.26977e-05	0.000236057
Smp_140900	1.11041e+06	-0.450131	0.138435	-3.25158	0.00114767	0.00443933
Smp_149660	637592	-0.449974	0.134154	-3.35416	0.00079606	0.0032218
Smp_009650	4.71449e+06	-0.449259	0.116972	-3.84074	0.000122664	0.000610367
Smp_189180	335412	-0.448786	0.164018	-2.7362	0.00621526	0.0193406
Smp_186980	581979	-0.448149	0.163841	-2.73527	0.006233	0.0193826
Smp_091170	721815	-0.448132	0.140608	-3.18711	0.00143703	0.00543169
Smp_021280	1.9578e+06	-0.447887	0.107653	-4.16047	3.17598e-05	0.000181016
Smp_167630	455632	-0.447831	0.160533	-2.78965	0.00527645	0.0167752
Smp_130560	335675	-0.447385	0.190146	-2.35284	0.0186304	0.0495129
Smp_091740	1.67615e+06	-0.446719	0.127227	-3.5112	0.000446081	0.00193676
Smp_129240	685531	-0.446494	0.161125	-2.7711	0.00558669	0.01763
Smp_179570	229808	-0.445894	0.188606	-2.36416	0.0180711	0.0482805
Smp_175740	1.0677e+07	-0.445534	0.121509	-3.66667	0.000245734	0.00113883
Smp_132030	787084	-0.444477	0.148136	-3.00047	0.00269563	0.00936945
Smp_083710	351186	-0.444427	0.152627	-2.91184	0.00359303	0.0120229
Smp_097240	1.82243e+06	-0.444235	0.120679	-3.68113	0.000232202	0.00108236
Smp_082120	2.11326e+06	-0.444078	0.12567	-3.53368	0.000409818	0.00179208
Smp_089290	1.63722e+07	-0.443902	0.103551	-4.28679	1.81277e-05	0.000108761
Smp_011220	1.67331e+06	-0.443647	0.146186	-3.03482	0.00240682	0.00850432
Smp_018930	415598	-0.443369	0.181094	-2.44828	0.0143541	0.0396707
Smp_068580	673926	-0.442826	0.154768	-2.86123	0.00422004	0.0137795
Smp_203180	465244	-0.442697	0.156792	-2.82347	0.00475063	0.0153032
Smp_000200	1.30386e+06	-0.44262	0.133668	-3.31133	0.000928542	0.00369655
Smp_081260	1.22136e+06	-0.442233	0.114026	-3.87834	0.000105173	0.000530297
Smp_072900	1.13572e+07	-0.441064	0.115866	-3.80668	0.000140843	0.000692232
Smp_007700	606975	-0.440918	0.163403	-2.69834	0.00696855	0.0213056
Smp_038870	2.06911e+06	-0.439992	0.121669	-3.6163	0.000298842	0.00135188
Smp_096270	648593	-0.439589	0.129353	-3.39836	0.000677913	0.00279337
Smp_044560	1.13819e+06	-0.43851	0.160363	-2.73449	0.00624775	0.0194196
Smp_121420	2.75259e+06	-0.438495	0.150848	-2.90687	0.0036506	0.0121916
Smp_063560	4.33875e+06	-0.438296	0.106822	-4.10306	4.07723e-05	0.000226515
Smp_006920	640465	-0.437608	0.164788	-2.65558	0.00791733	0.0237799
Smp_026160	8.47764e+06	-0.436556	0.121684	-3.58762	0.000333708	0.00149588
Smp_002880	7.81977e+06	-0.436333	0.12264	-3.55784	0.000373924	0.00165583
Smp_060420	4.40375e+06	-0.436105	0.149727	-2.91267	0.00358357	0.0119942
Smp_059930	1.36083e+06	-0.436058	0.120251	-3.62623	0.000287593	0.00130836
Smp_074950	1.05077e+06	-0.435833	0.134006	-3.25235	0.00114457	0.00442984
Smp_173320	1.59305e+06	-0.43459	0.142628	-3.04702	0.00231124	0.0082091
Smp_165840	772008	-0.434161	0.1592	-2.72714	0.00638854	0.019812
Smp_148060	594569	-0.433966	0.159138	-2.72698	0.00639163	0.0198171
Smp_077090	1.79644e+06	-0.433643	0.125238	-3.46254	0.00053511	0.00227081
Smp_124360	1.62806e+06	-0.433069	0.114953	-3.76735	0.000164992	0.000796033
Smp_093160	690418	-0.433009	0.171886	-2.51917	0.0117633	0.0334314
Smp_165920	2.82223e+06	-0.432704	0.154757	-2.79602	0.00517364	0.0164945
Smp_073800	1.18542e+06	-0.432598	0.128628	-3.36316	0.000770544	0.00313434
Smp_146190	5.66117e+06	-0.43214	0.11251	-3.84091	0.00012258	0.000610173
Smp_053700	1.52188e+06	-0.431842	0.131359	-3.28749	0.00101084	0.00397315
Smp_124760	1.41374e+06	-0.430847	0.139906	-3.07955	0.00207313	0.0074704
Smp_150260	873064	-0.430784	0.17145	-2.51259	0.0119847	0.0339691
Smp_147120	1.5357e+06	-0.43077	0.118348	-3.63987	0.000272778	0.00124721
Smp_130410	4.45884e+06	-0.428329	0.12423	-3.44788	0.000565014	0.00237993
Smp_191250	1.79963e+06	-0.427199	0.146017	-2.92568	0.003437	0.0115596
Smp_125550	1.48824e+06	-0.426908	0.123792	-3.44859	0.00056353	0.00237515
Smp_197390	1.84736e+06	-0.426398	0.108125	-3.94356	8.02796e-05	0.0004168
Smp_199090	319721	-0.426223	0.169305	-2.51749	0.0118195	0.0335637
Smp_002080	4.39553e+06	-0.426212	0.1246	-3.42064	0.000624737	0.00260389
Smp_199830	582934	-0.425913	0.160872	-2.64752	0.00810838	0.0242842
Smp_008545	1.88542e+07	-0.425419	0.103064	-4.12772	3.66372e-05	0.000206315
Smp_041390	1.20956e+06	-0.425217	0.149117	-2.85156	0.00435047	0.0141546
Smp_138930	2.81008e+06	-0.424008	0.108037	-3.92465	8.68542e-05	0.000446347
Smp_094420	4.06498e+06	-0.422976	0.128132	-3.30109	0.000963101	0.00381742
Smp_152180	1.46312e+06	-0.422566	0.138856	-3.04321	0.0023407	0.00829861
Smp_190020	537047	-0.421948	0.136789	-3.08467	0.00203777	0.00735852
Smp_193440	3.24669e+06	-0.420958	0.122017	-3.44998	0.000560619	0.00236434
Smp_192100	552235	-0.420634	0.155047	-2.71294	0.00666884	0.0205134
Smp_121990	577491	-0.419972	0.154707	-2.71463	0.00663501	0.0204508
Smp_037860	3.3132e+06	-0.419181	0.136358	-3.07411	0.00211129	0.00758187
Smp_143140	1.79384e+07	-0.419069	0.120058	-3.49056	0.000482014	0.00206996
Smp_210850	414589	-0.418512	0.142006	-2.94714	0.00320723	0.0108923
Smp_019750	1.4637e+06	-0.417965	0.135859	-3.07646	0.00209474	0.00753233
Smp_072380	3.43446e+06	-0.417946	0.130241	-3.20903	0.00133185	0.00508398
Smp_102040	1.12269e+07	-0.417219	0.123846	-3.36887	0.000754781	0.00307757
Smp_005290	2.27408e+06	-0.4171	0.134673	-3.09712	0.0019541	0.00710201
Smp_063530	7.94706e+06	-0.416822	0.12423	-3.35523	0.000792979	0.00321219
Smp_181410	1.41608e+06	-0.416795	0.144647	-2.88147	0.00395822	0.013059
Smp_164880	2.76599e+06	-0.416548	0.113144	-3.68158	0.000231795	0.00108084
Smp_212360	3.39425e+06	-0.416274	0.123309	-3.37586	0.000735863	0.00301123
Smp_121430	2.60631e+06	-0.416273	0.122515	-3.39774	0.000679461	0.0027989
Smp_179360	2.00452e+06	-0.415938	0.117184	-3.54944	0.000386047	0.00170288
Smp_065000	829720	-0.415681	0.147784	-2.81276	0.00491186	0.0157779
Smp_012810	375760	-0.415374	0.168181	-2.46981	0.0135184	0.0376588
Smp_047180	1.5244e+06	-0.41443	0.13552	-3.05806	0.00222774	0.00795188
Smp_067140	2.72849e+06	-0.414357	0.138998	-2.98102	0.00287289	0.0098923
Smp_195080	2.40551e+06	-0.414001	0.124735	-3.31905	0.000903232	0.0036021
Smp_061580	2.36277e+06	-0.413463	0.11824	-3.49681	0.000470856	0.00202779
Smp_053220	5.00888e+06	-0.412488	0.120693	-3.41766	0.000631626	0.00262788
Smp_143060	419489	-0.412367	0.170773	-2.41471	0.0157477	0.0429222
Smp_165460	1.13676e+06	-0.412154	0.138417	-2.97762	0.00290498	0.00998766
Smp_091360	1.03257e+06	-0.411771	0.140351	-2.93388	0.00334756	0.0113069
Smp_054320	1.37449e+06	-0.411357	0.125666	-3.27341	0.00106257	0.00414705
Smp_018240	1.07846e+07	-0.41071	0.0999866	-4.10765	3.99708e-05	0.000222606
Smp_095250	4.49964e+06	-0.409865	0.125885	-3.25586	0.0011305	0.00438285
Smp_146830	976276	-0.409796	0.130941	-3.12963	0.00175024	0.00645875
Smp_104710	758823	-0.409145	0.132205	-3.09478	0.00196956	0.00714818
Smp_173050	1.15775e+06	-0.408959	0.144388	-2.83236	0.00462065	0.0149339
Smp_125160	987537	-0.408891	0.129824	-3.14958	0.00163505	0.00608801
Smp_141480	3.22413e+06	-0.408702	0.114098	-3.58201	0.000340957	0.00152419
Smp_019730	1.66677e+06	-0.408143	0.121908	-3.34796	0.000814079	0.00328515
Smp_048870	1.49268e+06	-0.408083	0.119936	-3.4025	0.000667728	0.00275556
Smp_175250	4.73173e+06	-0.407797	0.125732	-3.24339	0.00118117	0.00455313
Smp_214160	1.753e+06	-0.407612	0.138223	-2.94895	0.00318859	0.0108317
Smp_030690	3.77289e+06	-0.407194	0.131457	-3.09755	0.00195128	0.00709506
Smp_012530	853103	-0.407065	0.140434	-2.89863	0.00374796	0.0124649
Smp_158190	527039	-0.406691	0.147454	-2.75809	0.00581407	0.0182546
Smp_083540	2.07854e+06	-0.406351	0.130198	-3.12102	0.00180226	0.00662561
Smp_163780	2.79478e+06	-0.404785	0.140815	-2.87459	0.00404552	0.0132956
Smp_095580	2.31791e+06	-0.404621	0.121391	-3.33322	0.000858476	0.00343768
Smp_033350	1.16585e+06	-0.403162	0.114709	-3.51466	0.000440323	0.00191382
Smp_149200	3.46051e+06	-0.403098	0.137568	-2.93018	0.00338766	0.0114085
Smp_156360	997950	-0.403083	0.138691	-2.90633	0.00365693	0.0122098
Smp_004350	1.2892e+06	-0.402022	0.138183	-2.90934	0.0036219	0.0121136
Smp_180000	9.05033e+06	-0.401753	0.117305	-3.42486	0.000615108	0.0025703
Smp_062250	2.83781e+06	-0.401748	0.129178	-3.11002	0.00187073	0.00684595
Smp_054610	412296	-0.400681	0.163693	-2.44776	0.0143747	0.0397117
Smp_074010	784560	-0.40039	0.141329	-2.83304	0.00461072	0.0149124
Smp_006340	1.59619e+06	-0.400036	0.127424	-3.1394	0.00169294	0.00627445
Smp_181390	1.5593e+06	-0.39832	0.16129	-2.46959	0.0135269	0.0376748
Smp_160620	1.49903e+06	-0.397404	0.157325	-2.526	0.0115371	0.0328986
Smp_169470	2.99815e+06	-0.396193	0.131988	-3.00173	0.00268454	0.00934203
Smp_165100	921861	-0.39611	0.14297	-2.77058	0.00559565	0.017642
Smp_179590	549392	-0.396105	0.131462	-3.01307	0.00258616	0.009031
Smp_128680	648652	-0.395995	0.1679	-2.35852	0.0183481	0.0489054
Smp_042060	1.7387e+06	-0.395481	0.141652	-2.79192	0.00523956	0.016689
Smp_163970	1.48031e+06	-0.395192	0.152842	-2.58562	0.00972035	0.0284254
Smp_176610	3.03591e+06	-0.394368	0.116861	-3.37469	0.000739002	0.00302136
Smp_062980	3.68155e+06	-0.393782	0.144621	-2.72287	0.00647183	0.0200293
Smp_126300	1.2228e+06	-0.39376	0.111046	-3.54591	0.000391263	0.00172199
Smp_001950	618917	-0.39309	0.152324	-2.58062	0.00986241	0.0287869
Smp_156420	1.15511e+06	-0.39271	0.118923	-3.30223	0.000959199	0.00380527
Smp_163850	396230	-0.391613	0.157821	-2.48138	0.0130874	0.0366604
Smp_001640	1.67543e+06	-0.391508	0.128362	-3.05004	0.00228812	0.00813336
Smp_061940	1.28223e+06	-0.391133	0.143108	-2.73312	0.00627366	0.0194912
Smp_004990	7.17312e+06	-0.391001	0.115835	-3.3755	0.000736811	0.00301421
Smp_005390	1.40427e+06	-0.390613	0.151544	-2.57756	0.00995005	0.0289914
Smp_093820	2.51056e+06	-0.390265	0.119709	-3.26011	0.00111368	0.00432502
Smp_062270	1.05834e+06	-0.389084	0.127698	-3.0469	0.00231217	0.00821027
Smp_022640	1.027e+07	-0.388927	0.121727	-3.19508	0.00139794	0.00530067
Smp_014290	1.58786e+06	-0.388489	0.124345	-3.12429	0.00178233	0.00657005
Smp_186960	1.91209e+06	-0.388316	0.111411	-3.48544	0.000491333	0.00210401
Smp_037530	1.00144e+06	-0.388123	0.131469	-2.95219	0.00315528	0.0107426
Smp_006970	1.58615e+06	-0.388072	0.1324	-2.93105	0.00337815	0.0113877
Smp_142910	3.33273e+06	-0.387294	0.128453	-3.01507	0.00256917	0.0089849
Smp_007190	979759	-0.387153	0.148508	-2.60695	0.0091352	0.0269046
Smp_104860	589756	-0.386015	0.154206	-2.50324	0.0123062	0.0347647
Smp_017990	777946	-0.385269	0.120536	-3.19629	0.00139208	0.00528287
Smp_103950	3.45602e+06	-0.384492	0.125777	-3.05694	0.00223611	0.00797161
Smp_200920	1.11536e+07	-0.384251	0.123067	-3.12229	0.0017945	0.00659887
Smp_105970	1.14172e+07	-0.384094	0.1178	-3.26057	0.0011119	0.00432179
Smp_038820	1.20052e+06	-0.383801	0.119937	-3.20002	0.00137416	0.00522211
Smp_073300	710217	-0.383698	0.152509	-2.51591	0.0118727	0.0336796
Smp_001410	1.79348e+06	-0.38362	0.133126	-2.88163	0.0039562	0.0130556
Smp_033700	623992	-0.383133	0.142931	-2.68054	0.00735032	0.022283
Smp_203140	4.54079e+06	-0.382765	0.106136	-3.60638	0.000310502	0.00139813
Smp_061310	2.62239e+06	-0.381869	0.12928	-2.95382	0.00313865	0.0106967
Smp_099420	3.62866e+06	-0.381012	0.117191	-3.2512	0.0011492	0.00444274
Smp_140330	2.08671e+06	-0.380573	0.140779	-2.70334	0.00686458	0.0210348
Smp_012740	1.46353e+06	-0.380289	0.127752	-2.97678	0.0029129	0.0100098
Smp_095910	4.19284e+06	-0.377592	0.116535	-3.24015	0.00119466	0.00459891
Smp_074780	7.39741e+06	-0.377368	0.1176	-3.20892	0.00133234	0.00508443
Smp_123180	1.73953e+06	-0.377283	0.126248	-2.98842	0.00280426	0.00967795
Smp_151250	634662	-0.377107	0.156675	-2.40693	0.0160872	0.0437109
Smp_173670	979442	-0.376896	0.128906	-2.92381	0.00345775	0.0116158
Smp_142010	742261	-0.376453	0.14715	-2.5583	0.0105185	0.0304074
Smp_047720	1.02356e+06	-0.375955	0.15805	-2.37871	0.0173734	0.0467001
Smp_135740	1.99446e+06	-0.37564	0.125333	-2.99713	0.0027253	0.00944851
Smp_055900	2.12902e+06	-0.374728	0.109148	-3.43321	0.000596487	0.002504
Smp_000030	9.42398e+06	-0.374388	0.102417	-3.65552	0.000256664	0.00118425
Smp_151110	875364	-0.374317	0.146457	-2.55582	0.0105939	0.03058
Smp_062640	2.56941e+06	-0.373985	0.126766	-2.9502	0.00317569	0.0107989
Smp_092770	5.26682e+06	-0.372763	0.119178	-3.12777	0.00176137	0.00649631
Smp_020060	1.66806e+06	-0.372719	0.139894	-2.66429	0.00771514	0.02327
Smp_131950	1.40804e+06	-0.372668	0.108808	-3.42499	0.000614818	0.0025703
Smp_018310	717955	-0.371692	0.131532	-2.82586	0.00471544	0.0152042
Smp_129080	2.70188e+06	-0.370587	0.119088	-3.11186	0.0018591	0.00680704
Smp_178530	4.02149e+06	-0.370576	0.135182	-2.74132	0.00611929	0.0190724
Smp_175530	2.07608e+06	-0.369903	0.108704	-3.40285	0.000666876	0.00275288
Smp_056440	1.65971e+06	-0.369733	0.149383	-2.47506	0.0133212	0.0371931
Smp_077280	1.98395e+06	-0.369701	0.119639	-3.09015	0.00200054	0.00724134
Smp_040100	1.71547e+06	-0.368321	0.124355	-2.96186	0.0030579	0.0104607
Smp_041750	1.45959e+06	-0.367965	0.112229	-3.2787	0.00104286	0.00408253
Smp_125810	740349	-0.367736	0.147094	-2.50001	0.012419	0.0350326
Smp_006750	913348	-0.367566	0.141794	-2.59226	0.00953468	0.0279423
Smp_030320	1.94899e+06	-0.367463	0.109232	-3.36406	0.000768044	0.00312511
Smp_062720	1.03373e+07	-0.367025	0.107023	-3.4294	0.000604919	0.00253471
Smp_061970	523425	-0.366692	0.135193	-2.71236	0.00668054	0.0205401
Smp_100040	6.22929e+06	-0.366407	0.125004	-2.93116	0.00337693	0.0113864
Smp_150360	3.41018e+06	-0.365877	0.137004	-2.67056	0.00757255	0.0228753
Smp_053830	8.55059e+06	-0.365708	0.111005	-3.29452	0.000985912	0.00389538
Smp_194760	3.03455e+06	-0.365458	0.134649	-2.71415	0.00664467	0.0204702
Smp_104500	5.56849e+06	-0.365114	0.118079	-3.0921	0.00198743	0.00720154
Smp_076950	1.83185e+06	-0.36502	0.127795	-2.85628	0.00428634	0.0139759
Smp_103280	1.3278e+06	-0.364737	0.133066	-2.74102	0.00612486	0.0190854
Smp_130400	1.05905e+06	-0.364281	0.149315	-2.43968	0.0147005	0.0404968
Smp_048260	2.00401e+06	-0.363477	0.123356	-2.94656	0.00321328	0.0109101
Smp_158380	3.19378e+06	-0.363287	0.13523	-2.68644	0.00722178	0.021947
Smp_071840	2.75391e+06	-0.363279	0.112286	-3.23529	0.0012152	0.00467138
Smp_074500	1.72049e+06	-0.363049	0.126053	-2.88013	0.00397508	0.0131052
Smp_059200	2.19511e+06	-0.362524	0.108303	-3.34732	0.000815961	0.00329093
Smp_016130	735506	-0.362306	0.150678	-2.40451	0.0161944	0.0439464
Smp_023360	3.55393e+06	-0.362256	0.115925	-3.12493	0.00177848	0.00655763
Smp_067120	2.71371e+06	-0.361208	0.130863	-2.7602	0.00577666	0.0181539
Smp_174950	7.15523e+06	-0.36111	0.116663	-3.09533	0.00196597	0.00713783
Smp_162040	4.47039e+06	-0.359995	0.12158	-2.96097	0.00306668	0.0104881
Smp_070330	700908	-0.358512	0.136127	-2.63366	0.00844695	0.0251436
Smp_049450	1.87153e+06	-0.357106	0.124196	-2.87533	0.00403601	0.0132708
Smp_152270	923323	-0.356036	0.140896	-2.52693	0.0115063	0.0328246
Smp_033130	5.27128e+06	-0.355924	0.122905	-2.89594	0.0037803	0.0125541
Smp_212020	506816	-0.355313	0.143899	-2.46918	0.0135424	0.0377104
Smp_199470	6.75369e+06	-0.355149	0.114671	-3.0971	0.00195424	0.00710201
Smp_084460	5.64101e+06	-0.354918	0.111652	-3.17879	0.0014789	0.00557357
Smp_006930	1.05856e+06	-0.354635	0.12861	-2.75744	0.00582554	0.0182822
Smp_128360	2.19786e+06	-0.354604	0.124781	-2.84182	0.00448572	0.0145519
Smp_168850	1.18199e+06	-0.354408	0.140004	-2.53141	0.0113606	0.03247
Smp_175890	1.47651e+06	-0.354021	0.119785	-2.95547	0.00312192	0.0106485
Smp_106050	1.47536e+06	-0.352813	0.121614	-2.90109	0.00371869	0.0123887
Smp_085520	3.92516e+06	-0.352464	0.12706	-2.774	0.00553718	0.0175062
Smp_057140	4.06398e+06	-0.352363	0.137282	-2.5667	0.0102671	0.0297942
Smp_143430	740139	-0.351632	0.136259	-2.58061	0.00986254	0.0287869
Smp_005860	1.53298e+07	-0.349524	0.115264	-3.03237	0.00242639	0.00856679
Smp_179180	8.59152e+06	-0.348774	0.114426	-3.04803	0.00230349	0.00818585
Smp_133690	1.32304e+06	-0.348562	0.121224	-2.87535	0.00403581	0.0132708
Smp_171590	819417	-0.348027	0.142893	-2.43558	0.0148678	0.0408751
Smp_004090	849553	-0.347686	0.127845	-2.71959	0.00653633	0.0201923
Smp_082490	3.42858e+06	-0.347656	0.140809	-2.469	0.0135492	0.0377216
Smp_014800	926948	-0.347554	0.125661	-2.7658	0.00567829	0.0178695
Smp_012350	2.07901e+06	-0.347186	0.138154	-2.51303	0.0119699	0.0339342
Smp_095630	2.92767e+06	-0.346913	0.120455	-2.88002	0.0039765	0.0131067
Smp_158910	1.39064e+06	-0.345815	0.145538	-2.37612	0.0174957	0.0469824
Smp_128650	1.44984e+06	-0.345476	0.130884	-2.63956	0.00830136	0.0247859
[truncated: 2,117 more rows]
