# Supplementary material for: The anti-fecundity effect of 5-azacytidine (5-AzaC) on Schistosoma mansoni is linked to dis-regulated transcription, translation and stem cell activities
Source: Int J Parasitol Drugs Drug Resist. 2018 Apr 1;8(2):213–22. doi: 10.1016/j.ijpddr.2018.03.006 (PMC6039303; doi:10.1016/j.ijpddr.2018.03.006)
Supplement: Supp Figure3 [file mmc3.xlsx]

## Sheet: down-regulated in 5-AzaC
Supplementary Figure 3. Gene Ontology (GO) analysis of DEGs.
Go term		p-value	Total # of genes associated to functional term	# of genes in input list	# of genes in the list associated to functional term	term ID	GO domain	Smps in the list associated with each functional term
nicotinamide nucleotide metabolic process		0.00539	31	1560	18	GO:0046496	BP	SMP_003990,SMP_022400,SMP_024110,SMP_035270,SMP_042160,SMP_043030,SMP_043670,SMP_052810,SMP_056970,SMP_065610,SMP_070600,SMP_071840,SMP_081460,SMP_082370,SMP_096760,SMP_104580,SMP_123490,SMP_156360
ATP metabolic process		2.2e-05	54	1560	30	GO:0046034	BP	SMP_000880,SMP_002880,SMP_003990,SMP_005290,SMP_009650,SMP_015980,SMP_019730,SMP_019750,SMP_022400,SMP_024110,SMP_027480,SMP_033670,SMP_038100,SMP_038870,SMP_042160,SMP_043030,SMP_043670,SMP_047060,SMP_053700,SMP_056970,SMP_059930,SMP_061230,SMP_064330,SMP_065610,SMP_082120,SMP_096760,SMP_129080,SMP_146140,SMP_147050,SMP_156360
carbohydrate metabolic process		0.000253	111	1560	47	GO:0005975	BP	SMP_003990,SMP_005880,SMP_007640,SMP_011990,SMP_018760,SMP_020340,SMP_022400,SMP_024110,SMP_024650,SMP_033040,SMP_038950,SMP_038960,SMP_042160,SMP_043030,SMP_043390,SMP_043670,SMP_047370,SMP_052810,SMP_053900,SMP_056970,SMP_065610,SMP_070600,SMP_070780,SMP_071840,SMP_081460,SMP_085150,SMP_089240,SMP_089270,SMP_089290,SMP_094880,SMP_096760,SMP_104580,SMP_133210,SMP_133600,SMP_137150,SMP_143430,SMP…
carbohydrate derivative metabolic process		2.06e-06	253	1560	94	GO:1901135	BP	SMP_000880,SMP_001360,SMP_002880,SMP_003990,SMP_005010,SMP_005290,SMP_005500,SMP_006930,SMP_008360,SMP_009650,SMP_012930,SMP_014010,SMP_015980,SMP_017860,SMP_018150,SMP_019730,SMP_019750,SMP_020770,SMP_022400,SMP_024110,SMP_027480,SMP_032810,SMP_033350,SMP_033670,SMP_038030,SMP_038100,SMP_038870,SMP_040510,SMP_042160,SMP_042720,SMP_043030,SMP_043670,SMP_047060,SMP_049850,SMP_051360,SMP_051930,SMP…
oxidation-reduction process		2.01e-05	203	1560	77	GO:0055114	BP	SMP_005290,SMP_007640,SMP_007690,SMP_007960,SMP_009650,SMP_012930,SMP_017610,SMP_018020,SMP_019730,SMP_027480,SMP_033040,SMP_035270,SMP_036950,SMP_038820,SMP_038870,SMP_038950,SMP_038960,SMP_042590,SMP_044970,SMP_045940,SMP_047060,SMP_047370,SMP_048310,SMP_048430,SMP_048830,SMP_049390,SMP_050390,SMP_052810,SMP_053220,SMP_053230,SMP_053700,SMP_056440,SMP_056970,SMP_059930,SMP_061230,SMP_062070,SMP…
pyridine nucleotide metabolic process		0.00539	31	1560	18	GO:0019362	BP	SMP_003990,SMP_022400,SMP_024110,SMP_035270,SMP_042160,SMP_043030,SMP_043670,SMP_052810,SMP_056970,SMP_065610,SMP_070600,SMP_071840,SMP_081460,SMP_082370,SMP_096760,SMP_104580,SMP_123490,SMP_156360
pyruvate metabolic process		0.00811	19	1560	13	GO:0006090	BP	SMP_003990,SMP_022400,SMP_024110,SMP_042160,SMP_043030,SMP_043670,SMP_056970,SMP_065610,SMP_079920,SMP_096760,SMP_128360,SMP_134440,SMP_156360
generation of precursor metabolites and energy		0.00652	79	1560	34	GO:0006091	BP	SMP_003990,SMP_005290,SMP_007640,SMP_009650,SMP_018020,SMP_019730,SMP_022400,SMP_024110,SMP_027480,SMP_035270,SMP_038870,SMP_042160,SMP_043030,SMP_043670,SMP_044970,SMP_047060,SMP_047370,SMP_048830,SMP_053700,SMP_056970,SMP_059930,SMP_061230,SMP_065610,SMP_094880,SMP_096760,SMP_103280,SMP_133600,SMP_137160,SMP_143840,SMP_146140,SMP_149040,SMP_156360,SMP_158240,SMP_161680
ion transport		0.00282	282	1560	92	GO:0006811	BP	SMP_000880,SMP_001640,SMP_002880,SMP_004190,SMP_005290,SMP_007260,SMP_012000,SMP_013440,SMP_015020,SMP_015980,SMP_019750,SMP_033670,SMP_034850,SMP_035160,SMP_036010,SMP_038100,SMP_048230,SMP_054010,SMP_054220,SMP_055190,SMP_056560,SMP_058470,SMP_063530,SMP_063930,SMP_064150,SMP_064330,SMP_066900,SMP_069240,SMP_076650,SMP_079950,SMP_082120,SMP_082370,SMP_085520,SMP_087760,SMP_093210,SMP_095010,SMP…
transmembrane transport		0.000963	272	1560	91	GO:0055085	BP	SMP_000880,SMP_002880,SMP_004190,SMP_005290,SMP_007260,SMP_008545,SMP_012440,SMP_013440,SMP_013950,SMP_015980,SMP_016130,SMP_019060,SMP_019750,SMP_030920,SMP_033670,SMP_034850,SMP_035160,SMP_036470,SMP_038100,SMP_038630,SMP_048230,SMP_054010,SMP_055780,SMP_056560,SMP_063930,SMP_064330,SMP_069240,SMP_079220,SMP_079950,SMP_082120,SMP_084600,SMP_085520,SMP_089200,SMP_090220,SMP_095010,SMP_096480,SMP…
purine ribonucleoside monophosphate metabolic process		1.11e-05	61	1560	33	GO:0009167	BP	SMP_000880,SMP_002880,SMP_003990,SMP_005290,SMP_009650,SMP_012930,SMP_015980,SMP_019730,SMP_019750,SMP_022400,SMP_024110,SMP_027480,SMP_033670,SMP_038030,SMP_038100,SMP_038870,SMP_042160,SMP_043030,SMP_043670,SMP_047060,SMP_053700,SMP_055990,SMP_056970,SMP_059930,SMP_061230,SMP_064330,SMP_065610,SMP_082120,SMP_096760,SMP_129080,SMP_146140,SMP_147050,SMP_156360
membrane part		1.09e-15	2249	1560	623	GO:0044425	CC	SMP_000755,SMP_000820,SMP_000880,SMP_001640,SMP_001950,SMP_002740,SMP_002880,SMP_003440,SMP_004080,SMP_004190,SMP_004420,SMP_004550,SMP_004820,SMP_005010,SMP_005290,SMP_005500,SMP_005720,SMP_005740,SMP_006040,SMP_006230,SMP_006340,SMP_006720,SMP_006730,SMP_006750,SMP_006760,SMP_006840,SMP_006920,SMP_006930,SMP_007260,SMP_008710,SMP_009650,SMP_009830,SMP_011560,SMP_011680,SMP_011830,SMP_012000,SMP…
extracellular region		0.00153	78	1560	35	GO:0005576	CC	SMP_001100,SMP_019030,SMP_034410,SMP_042400,SMP_067060,SMP_078720,SMP_085010,SMP_085180,SMP_088270,SMP_089670,SMP_090080,SMP_098710,SMP_103610,SMP_105370,SMP_123650,SMP_123780,SMP_124070,SMP_126540,SMP_139240,SMP_141610,SMP_142190,SMP_145140,SMP_146730,SMP_146840,SMP_151060,SMP_151310,SMP_156540,SMP_158320,SMP_159600,SMP_170340,SMP_171780,SMP_180600,SMP_180810,SMP_187140,SMP_210500
inner mitochondrial membrane protein complex		0.0223	48	1560	23	GO:0098800	CC	SMP_000880,SMP_005290,SMP_009650,SMP_015980,SMP_018020,SMP_019730,SMP_019750,SMP_022460,SMP_027480,SMP_036400,SMP_038630,SMP_038870,SMP_047060,SMP_048830,SMP_053700,SMP_058150,SMP_059930,SMP_061230,SMP_064330,SMP_079710,SMP_082120,SMP_129080,SMP_146140
cytoplasmic part		6.03e-05	1088	1560	299	GO:0044444	CC	SMP_000260,SMP_000480,SMP_000880,SMP_001430,SMP_001640,SMP_002080,SMP_003990,SMP_004080,SMP_004820,SMP_004940,SMP_004990,SMP_005010,SMP_005290,SMP_005500,SMP_006340,SMP_006720,SMP_006730,SMP_006750,SMP_006760,SMP_006930,SMP_007260,SMP_007300,SMP_007900,SMP_008360,SMP_008545,SMP_008770,SMP_009650,SMP_009830,SMP_010100,SMP_011990,SMP_013040,SMP_013200,SMP_014010,SMP_015900,SMP_015980,SMP_016130,SMP…
ATPase activity, coupled to transmembrane movement of substances		0.00162	51	1560	26	GO:0042626	MF	SMP_000880,SMP_002880,SMP_007260,SMP_015020,SMP_033670,SMP_038100,SMP_055780,SMP_056290,SMP_064330,SMP_082120,SMP_085520,SMP_089200,SMP_126300,SMP_128460,SMP_129820,SMP_136710,SMP_144970,SMP_147050,SMP_147250,SMP_154360,SMP_165800,SMP_167610,SMP_170820,SMP_175360,SMP_199210,SMP_208060
calcium ion binding		0.00125	229	1560	79	GO:0005509	MF	SMP_000170,SMP_001100,SMP_003980,SMP_005350,SMP_013630,SMP_014780,SMP_018150,SMP_025380,SMP_026560,SMP_027430,SMP_030300,SMP_030370,SMP_032950,SMP_032970,SMP_042140,SMP_043150,SMP_045010,SMP_045200,SMP_045220,SMP_045550,SMP_045560,SMP_050520,SMP_054240,SMP_062250,SMP_068510,SMP_074140,SMP_074150,SMP_074460,SMP_077720,SMP_077880,SMP_083220,SMP_086470,SMP_086480,SMP_086530,SMP_089460,SMP_096390,SMP…
transmembrane transporter activity		1.41e-07	359	1560	127	GO:0022857	MF	SMP_000880,SMP_001640,SMP_002880,SMP_004080,SMP_004190,SMP_007260,SMP_012000,SMP_012440,SMP_013440,SMP_015020,SMP_015980,SMP_016600,SMP_019750,SMP_023290,SMP_033670,SMP_034850,SMP_035160,SMP_036010,SMP_036940,SMP_038100,SMP_038630,SMP_048230,SMP_053700,SMP_054010,SMP_054220,SMP_055190,SMP_055260,SMP_055780,SMP_056290,SMP_056560,SMP_059930,SMP_063930,SMP_064150,SMP_064330,SMP_069240,SMP_076650,SMP…
oxidoreductase activity		6.88e-05	233	1560	84	GO:0016491	MF	SMP_007690,SMP_007960,SMP_008070,SMP_010820,SMP_012930,SMP_017610,SMP_018020,SMP_019730,SMP_033040,SMP_033540,SMP_035270,SMP_036400,SMP_036950,SMP_038820,SMP_038870,SMP_038950,SMP_038960,SMP_042590,SMP_042680,SMP_044970,SMP_045940,SMP_046100,SMP_047370,SMP_048310,SMP_048430,SMP_049390,SMP_050390,SMP_052810,SMP_053220,SMP_053230,SMP_053700,SMP_055210,SMP_056440,SMP_056970,SMP_059930,SMP_061230,SMP…

## Sheet: up-regulated in 5-AzaC
Supplementary Figure 3. Gene Ontology (GO) analysis of DEGs.
Go term	p-value	Total # of genes associated to functional term	# of genes in input list	# of genes in the list associated to functional term	term ID	GO domain	Smps in the list associated with each functional term
regulation of gene expression	0.000865	550	1443	153	GO:0010468	BP	SMP_000690,SMP_001090,SMP_002160,SMP_004040,SMP_007510,SMP_007660,SMP_008500,SMP_011860,SMP_011980,SMP_012010,SMP_012470,SMP_012950,SMP_012980,SMP_013060,SMP_013600,SMP_015220,SMP_015800,SMP_016050,SMP_016180,SMP_016680,SMP_017670,SMP_021100,SMP_024900,SMP_024970,SMP_026400,SMP_030250,SMP_031010,SMP_033710,SMP_034860,SMP_039490,SMP_039670,SMP_043610,SMP_044770,SMP_045750,SMP_052750,SMP_053140,SMP…
RNA metabolic process	1.68e-14	948	1443	288	GO:0016070	BP	SMP_000690,SMP_001090,SMP_002160,SMP_002190,SMP_003630,SMP_004040,SMP_005080,SMP_005330,SMP_007510,SMP_007660,SMP_007890,SMP_008500,SMP_009340,SMP_009520,SMP_010800,SMP_011860,SMP_011980,SMP_012010,SMP_012340,SMP_012470,SMP_012860,SMP_013060,SMP_013360,SMP_013600,SMP_015220,SMP_015800,SMP_015850,SMP_016180,SMP_016680,SMP_017670,SMP_018480,SMP_018950,SMP_020200,SMP_021100,SMP_021540,SMP_024900,SMP…
peptidyl-lysine modification	0.0183	44	1443	21	GO:0018205	BP	SMP_002160,SMP_004040,SMP_008500,SMP_015800,SMP_033260,SMP_043580,SMP_062530,SMP_065120,SMP_070170,SMP_105910,SMP_127010,SMP_140950,SMP_148360,SMP_149380,SMP_150850,SMP_154980,SMP_163760,SMP_165000,SMP_166220,SMP_174240,SMP_211170
cell projection assembly	0.000399	57	1443	28	GO:0030031	BP	SMP_025620,SMP_045590,SMP_067510,SMP_098650,SMP_100370,SMP_101050,SMP_103420,SMP_123910,SMP_124350,SMP_124630,SMP_132300,SMP_138120,SMP_138310,SMP_138490,SMP_139710,SMP_141320,SMP_142670,SMP_148130,SMP_156860,SMP_159340,SMP_162250,SMP_165950,SMP_166420,SMP_170210,SMP_173850,SMP_174090,SMP_194900,SMP_210970
cellular component organization or biogenesis	1.72e-06	914	1443	249	GO:0071840	BP	SMP_000780,SMP_001090,SMP_001530,SMP_001590,SMP_002160,SMP_004040,SMP_005080,SMP_008500,SMP_009340,SMP_012340,SMP_012470,SMP_012720,SMP_012980,SMP_015220,SMP_015440,SMP_015800,SMP_015850,SMP_017670,SMP_018400,SMP_018480,SMP_019890,SMP_021800,SMP_022170,SMP_022470,SMP_024360,SMP_025130,SMP_025620,SMP_025890,SMP_026040,SMP_029520,SMP_029740,SMP_029750,SMP_029800,SMP_029850,SMP_031920,SMP_032230,SMP…
methylation	0.00223	61	1443	28	GO:0032259	BP	SMP_005080,SMP_008500,SMP_010800,SMP_012860,SMP_018480,SMP_038940,SMP_043580,SMP_043610,SMP_045760,SMP_052750,SMP_062530,SMP_070170,SMP_070340,SMP_077670,SMP_104630,SMP_129140,SMP_146300,SMP_148360,SMP_149380,SMP_150850,SMP_154780,SMP_163760,SMP_165000,SMP_165900,SMP_166830,SMP_171150,SMP_194620,SMP_211200
mRNA export from nucleus	0.0457	25	1443	14	GO:0006406	BP	SMP_001090,SMP_008500,SMP_059810,SMP_064360,SMP_086460,SMP_087340,SMP_095670,SMP_127120,SMP_131650,SMP_148440,SMP_162430,SMP_169530,SMP_170230,SMP_175910
cilium	0.00138	63	1443	29	GO:0005929	CC	SMP_025620,SMP_045650,SMP_058730,SMP_067510,SMP_068350,SMP_098650,SMP_101050,SMP_103420,SMP_123910,SMP_124350,SMP_124630,SMP_131060,SMP_138120,SMP_138490,SMP_139710,SMP_141320,SMP_142670,SMP_148130,SMP_156860,SMP_159340,SMP_162250,SMP_165950,SMP_166420,SMP_170210,SMP_173850,SMP_174090,SMP_174770,SMP_194900,SMP_210970
nucleus	1.27e-16	1167	1443	347	GO:0005634	CC	SMP_000650,SMP_000690,SMP_001090,SMP_002160,SMP_002190,SMP_003630,SMP_004040,SMP_005080,SMP_005910,SMP_007510,SMP_007660,SMP_007890,SMP_008500,SMP_009300,SMP_009340,SMP_011860,SMP_011980,SMP_012010,SMP_012340,SMP_012470,SMP_013060,SMP_013070,SMP_013360,SMP_013600,SMP_015220,SMP_015800,SMP_015840,SMP_015850,SMP_016050,SMP_016180,SMP_017670,SMP_017750,SMP_018950,SMP_020200,SMP_021550,SMP_021960,SMP…
nuclear lumen	0.000982	320	1443	98	GO:0031981	CC	SMP_002160,SMP_002190,SMP_004040,SMP_005080,SMP_007510,SMP_007890,SMP_009340,SMP_011980,SMP_012340,SMP_012470,SMP_015220,SMP_015800,SMP_033050,SMP_035360,SMP_037460,SMP_040450,SMP_045070,SMP_045750,SMP_046680,SMP_048660,SMP_049510,SMP_050470,SMP_051210,SMP_053470,SMP_054120,SMP_055880,SMP_062920,SMP_063110,SMP_067090,SMP_070070,SMP_073080,SMP_076050,SMP_079910,SMP_084870,SMP_088250,SMP_092320,SMP…
zinc ion binding	0.0163	302	1443	89	GO:0008270	MF	SMP_000650,SMP_001560,SMP_003630,SMP_004070,SMP_004690,SMP_007660,SMP_009520,SMP_009530,SMP_009540,SMP_016180,SMP_021540,SMP_022020,SMP_026390,SMP_033590,SMP_034860,SMP_035540,SMP_038700,SMP_039640,SMP_043580,SMP_045750,SMP_048680,SMP_049970,SMP_052350,SMP_054730,SMP_055720,SMP_067090,SMP_068300,SMP_068780,SMP_071980,SMP_072720,SMP_073470,SMP_076710,SMP_079400,SMP_082250,SMP_082560,SMP_082660,SMP…
binding	4.11e-14	3937	1443	917	GO:0005488	MF	SMP_000050,SMP_000470,SMP_000650,SMP_000690,SMP_000730,SMP_000780,SMP_000990,SMP_001160,SMP_001560,SMP_002190,SMP_002280,SMP_003190,SMP_003620,SMP_003630,SMP_004040,SMP_004070,SMP_004680,SMP_004690,SMP_004980,SMP_005080,SMP_005160,SMP_005330,SMP_005350,SMP_005670,SMP_006590,SMP_006700,SMP_007170,SMP_007510,SMP_007660,SMP_007730,SMP_007770,SMP_007890,SMP_008140,SMP_008260,SMP_009030,SMP_009520,SMP…
methyltransferase activity	0.0137	90	1443	35	GO:0008168	MF	SMP_005080,SMP_010800,SMP_018480,SMP_021910,SMP_034220,SMP_038940,SMP_043580,SMP_045760,SMP_062530,SMP_070170,SMP_070340,SMP_077670,SMP_120440,SMP_123520,SMP_123530,SMP_128980,SMP_129140,SMP_137060,SMP_144180,SMP_146300,SMP_146320,SMP_148360,SMP_149380,SMP_150560,SMP_150850,SMP_154780,SMP_165000,SMP_165900,SMP_166830,SMP_171150,SMP_178920,SMP_181090,SMP_194620,SMP_198180,SMP_211200
transcription factor activity, protein binding	0.0275	68	1443	28	GO:0000988	MF	SMP_002160,SMP_004040,SMP_015220,SMP_039490,SMP_071570,SMP_076030,SMP_090340,SMP_094380,SMP_096240,SMP_105860,SMP_105910,SMP_125900,SMP_127010,SMP_129320,SMP_133040,SMP_134790,SMP_143670,SMP_144090,SMP_144520,SMP_148260,SMP_154980,SMP_155370,SMP_163180,SMP_163290,SMP_163960,SMP_169300,SMP_170390,SMP_171160
