# Supplementary material for: The anti-fecundity effect of 5-azacytidine (5-AzaC) on Schistosoma mansoni is linked to dis-regulated transcription, translation and stem cell activities
Source: Int J Parasitol Drugs Drug Resist. 2018 Apr 1;8(2):213–22. doi: 10.1016/j.ijpddr.2018.03.006 (PMC6039303; doi:10.1016/j.ijpddr.2018.03.006)
Supplement: Supp Figure4 [file mmc4.xlsx]

## Sheet: Log2FC>±1
Supplementary Figure 4. BioCyc analysis of DEGs.
Gene ID	Common name	Metabolic pathway	log2fold change
Smp_022400	Glucose-6-phosphate isomerase [Source:UniProtKB/TrEMBL;Acc:G4VPH5]	Amines and Polyamines Biosynthesis	-1.67516
Smp_128370	Putative glutamate synthase [Source:UniProtKB/TrEMBL;Acc:G4VS93]	Amino Acids Biosynthesis	-1.60739
Smp_050390	Aldehyde dehydrogenase,putative [Source:UniProtKB/TrEMBL;Acc:G4LWI3]	Amino Acids Biosynthesis	-1.99059
Smp_000660	Ornithine--oxo-acid transaminase [Source:UniProtKB/TrEMBL;Acc:G4LYG5]	Amino Acids Biosynthesis	-1.15465
Smp_145020	Putative delta 1-pyrroline-5-carboxylate synthetase [Source:UniProtKB/TrEMBL;Acc:G4VJT6]	Amino Acids Biosynthesis	-2.11539
Smp_158240	Fumarate hydratase [Source:UniProtKB/TrEMBL;Acc:G4LVG5]	Amino Acids Biosynthesis	-2.05245
Smp_007760	Putative alanine aminotransferase [Source:UniProtKB/TrEMBL;Acc:G4VPX8]	Amino Acids Biosynthesis	-1.0296
Smp_050390	Aldehyde dehydrogenase,putative [Source:UniProtKB/TrEMBL;Acc:G4LWI3]	Amino Acids Degradation	-1.99059
Smp_128370	Putative glutamate synthase [Source:UniProtKB/TrEMBL;Acc:G4VS93]	Amino Acids Degradation	-1.60739
Smp_174920	Putative tyrosine/tryptophan monooxygenase [Source:UniProtKB/TrEMBL;Acc:G4VR64]	Amino Acids Degradation	-1.46696
Smp_000660	Ornithine--oxo-acid transaminase [Source:UniProtKB/TrEMBL;Acc:G4LYG5]	Amino Acids Degradation	-1.15465
Smp_158240	Fumarate hydratase [Source:UniProtKB/TrEMBL;Acc:G4LVG5]	Amino Acids Degradation	-2.05245
Smp_007760	Putative alanine aminotransferase [Source:UniProtKB/TrEMBL;Acc:G4VPX8]	Amino Acids Degradation	-1.0296
Smp_133600	Putative utp-glucose-1-phosphate uridylyltransferase 2 (Udp-glucose pyrophosphorylase 2) [Source:UniProtKB/TrEMBL;Acc:G4VDL3]	Carbohydrates Biosynthesis	-1.44547
Smp_022400	Glucose-6-phosphate isomerase [Source:UniProtKB/TrEMBL;Acc:G4VPH5]	Carbohydrates Biosynthesis	-1.67516
Smp_011990	Putative beta-galactosidase [Source:UniProtKB/TrEMBL;Acc:G4VRZ7]	Carbohydrates Degradation	-2.39878
Smp_133600	Putative utp-glucose-1-phosphate uridylyltransferase 2 (Udp-glucose pyrophosphorylase 2) [Source:UniProtKB/TrEMBL;Acc:G4VDL3]	Carbohydrates Degradation	-1.44547
Smp_022400	Glucose-6-phosphate isomerase [Source:UniProtKB/TrEMBL;Acc:G4VPH5]	Cell Structures Biosynthesis	-1.67516
Smp_021830	Phosphatidylserine decarboxylase proenzyme 1 [Source:UniProtKB/TrEMBL;Acc:G4VDV4]	Fatty Acid and Lipid Biosynthesis	1.03907
Smp_028490	1-acyl-sn-glycerol-3-phosphate acyltransferase epsilon [Source:UniProtKB/TrEMBL;Acc:G4LX07]	Fatty Acid and Lipid Biosynthesis	-2.12768
Smp_158520	Putative diacylglycerol O-acyltransferase [Source:UniProtKB/TrEMBL;Acc:G4V6S2]	Fatty Acid and Lipid Biosynthesis	-1.34394
Smp_038970	Long-chain-fatty-acid--CoA ligase [Source:UniProtKB/TrEMBL;Acc:G4VQZ0]	Fatty Acid and Lipids Degradation	-1.37404
Smp_024110	Enolase [Source:UniProtKB/Swiss-Prot;Acc:Q27877]	Glycolysis	-1.09773
Smp_022400	Glucose-6-phosphate isomerase [Source:UniProtKB/TrEMBL;Acc:G4VPH5]	Glycolysis	-1.67516
Smp_007690	Putative tyrosine 3-monooxygenase (Tyrosine 3-hydroxylase) (TH) [Source:UniProtKB/TrEMBL;Acc:G4VPY9]	Hormones Biosynthesis	-1.44005
Smp_082420	Putative uridine phosphorylase [Source:UniProtKB/TrEMBL;Acc:G4VGH9]	Nucleosides and Nucleotides Biosynthesis	-1.03421
Smp_153530	Nucleoside diphosphate kinase [Source:UniProtKB/TrEMBL;Acc:G4VNL9]	Nucleosides and Nucleotides Biosynthesis	1.13749
Smp_038030	Adenylosuccinate lyase [Source:UniProtKB/TrEMBL;Acc:G4VQX9]	Nucleosides and Nucleotides Biosynthesis	-1.32143
Smp_049850	Hypoxanthine-guanine phosphoribosyltransferase,putative [Source:UniProtKB/TrEMBL;Acc:G4LWP0]	Nucleosides and Nucleotides Biosynthesis	-1.37148
Smp_079240	Deoxyuridine 5'-triphosphate nucleotidohydrolase [Source:UniProtKB/TrEMBL;Acc:G4V790]	Nucleosides and Nucleotides Biosynthesis	-1.31276
Smp_012930	Inosine-5'-monophosphate dehydrogenase [Source:UniProtKB/TrEMBL;Acc:G4V9I5]	Nucleosides and Nucleotides Biosynthesis	-1.7481
Smp_049850	Hypoxanthine-guanine phosphoribosyltransferase,putative [Source:UniProtKB/TrEMBL;Acc:G4LWP0]	Nucleosides and Nucleotides Degradation	-1.37148
Smp_158240	Fumarate hydratase [Source:UniProtKB/TrEMBL;Acc:G4LVG5]	TCA cycle	-2.05245
Smp_038950	L-lactate dehydrogenase [Source:UniProtKB/TrEMBL;Acc:G4VQZ5]	TCA cycle	-1.70672

## Sheet: Log2FC>±0
Gene ID	Metabolic pathway	log2fold change
Smp_011990	Carbohydrates Degradation	-2.39878
Smp_011220	Cell Structures Biosynthesis	-0.443647
Smp_011220	Amines and Polyamines Biosynthesis	-0.443647
Smp_022400	Cell Structures Biosynthesis	-1.67516
Smp_022400	Amines and Polyamines Biosynthesis	-1.67516
Smp_028730	Cell Structures Biosynthesis	0.356215
Smp_028730	Amines and Polyamines Biosynthesis	0.356215
Smp_043350	Cell Structures Biosynthesis	0.397569
Smp_043350	Amines and Polyamines Biosynthesis	0.397569
Smp_070780	Carbohydrates Biosynthesis	-0.730859
Smp_133600	Carbohydrates Biosynthesis	-1.44547
Smp_078400	Carbohydrates Biosynthesis	0.802964
Smp_042680	Fatty Acid and Lipid Biosynthesis	-0.58553
Smp_179710	Amino Acids Biosynthesis	-0.98754
Smp_010100	Cofactors, Prosthetic Groups, Electron Carriers Biosynthesis	-0.556219
Smp_176550	Cofactors, Prosthetic Groups, Electron Carriers Biosynthesis	0.65324
Smp_086960	Cofactors, Prosthetic Groups, Electron Carriers Biosynthesis	-0.297059
Smp_048430	Cofactors, Prosthetic Groups, Electron Carriers Biosynthesis	-0.639001
Smp_013860	Cofactors, Prosthetic Groups, Electron Carriers Biosynthesis	-0.66186
Smp_025030	Cofactors, Prosthetic Groups, Electron Carriers Biosynthesis	-0.581778
Smp_137330	Amino Acids Degradation	0.516092
Smp_001410	Methylglyoxal Detoxification	-0.38362
Smp_001410	Aldehyde Degradation	-0.38362
Smp_141540	Nucleosides and Nucleotides Biosynthesis	0.587391
Smp_082420	Nucleosides and Nucleotides Biosynthesis	-1.03421
Smp_043620	Nucleosides and Nucleotides Biosynthesis	0.685106
Smp_153530	Nucleosides and Nucleotides Biosynthesis	1.13749
Smp_168270	Nucleosides and Nucleotides Biosynthesis	0.878321
Smp_092750	Nucleosides and Nucleotides Biosynthesis	0.649122
Smp_092750	Nucleosides and Nucleotides Biosynthesis	-0.624616
Smp_081790	Nucleosides and Nucleotides Biosynthesis	0.325389
Smp_095810	Nucleosides and Nucleotides Biosynthesis	0.800691
Smp_071840	Pentose Phosphate Pathways	-0.363279
Smp_052810	Pentose Phosphate Pathways	-0.571705
Smp_070600	Pentose Phosphate Pathways	-0.636767
Smp_021830	Fatty Acid and Lipid Biosynthesis	1.03907
Smp_165850	Fatty Acid and Lipids Degradation	-0.491854
Smp_038970	Fatty Acid and Lipids Degradation	-1.37404
Smp_138660	Fatty Acid and Lipids Degradation	0.585121
Smp_168050	Fatty Acid and Lipids Degradation	-0.51824
Smp_095580	Fatty Acid and Lipid Biosynthesis	-0.404621
Smp_028490	Fatty Acid and Lipid Biosynthesis	-2.12768
Smp_090520	Nucleosides and Nucleotides Degradation	-0.998436
Smp_085150	Carbohydrates Degradation	-0.791997
Smp_022400	Carbohydrates Biosynthesis	-1.67516
Smp_050390	Amino Acids Degradation	-1.99059
Smp_038030	Nucleosides and Nucleotides Biosynthesis	-1.32143
Smp_137330	Amino Acids Biosynthesis	0.516092
Smp_049150	Amino Acids Biosynthesis	-0.61797
Smp_064380	Amino Acids Biosynthesis	-0.767209
Smp_049150	Amino Acids Degradation	-0.61797
Smp_064380	Amino Acids Degradation	-0.767209
Smp_053610	Amino Acids Biosynthesis	-0.258393
Smp_128370	Amino Acids Biosynthesis	-1.60739
Smp_128370	Amino Acids Degradation	-1.60739
Smp_091460	Amino Acids Biosynthesis	-0.859662
Smp_091460	Inorganic Nutrients Metabolism	-0.859662
Smp_153810	Amino Acids Degradation	0.654369
Smp_093820	Amino Acids Degradation	-0.390265
Smp_093820	Amino Acids Biosynthesis	-0.390265
Smp_133540	Amino Acids Biosynthesis	0.41063
Smp_002080	Amino Acids Degradation	-0.426212
Smp_155270	Secondary Metabolites Biosynthesis	0.802143
Smp_174920	Amino Acids Degradation	-1.46696
Smp_050390	Amino Acids Biosynthesis	-1.99059
Smp_000660	Amino Acids Biosynthesis	-1.15465
Smp_000660	Amino Acids Degradation	-1.15465
Smp_059980	Amino Acids Biosynthesis	-0.884702
Smp_059980	Amino Acids Degradation	-0.884702
Smp_145020	Amino Acids Biosynthesis	-2.11539
Smp_070710	Cofactors, Prosthetic Groups, Electron Carriers Biosynthesis	0.414451
Smp_094880	Carbohydrates Biosynthesis	-0.7675
Smp_002080	Amino Acids Biosynthesis	-0.426212
Smp_005010	Carbohydrates Biosynthesis	-0.616415
Smp_005010	Protein Modification	-0.616415
Smp_150200	Carbohydrates Biosynthesis	0.845544
Smp_150200	Protein Modification	0.845544
Smp_096910	Carbohydrates Biosynthesis	-0.52566
Smp_096910	Protein Modification	-0.52566
Smp_042790	Carbohydrates Biosynthesis	0.474614
Smp_042790	Protein Modification	0.474614
Smp_140790	Cofactors, Prosthetic Groups, Electron Carriers Biosynthesis	0.664329
Smp_162280	Cofactors, Prosthetic Groups, Electron Carriers Biosynthesis	0.624439
Smp_147650	Cofactors, Prosthetic Groups, Electron Carriers Biosynthesis	0.665145
Smp_128690	Cofactors, Prosthetic Groups, Electron Carriers Biosynthesis	-0.537229
Smp_179710	Cofactors, Prosthetic Groups, Electron Carriers Biosynthesis	-0.98754
Smp_175230	Cofactors, Prosthetic Groups, Electron Carriers Biosynthesis	0.435422
Smp_070780	Carbohydrates Degradation	-0.730859
Smp_078400	Carbohydrates Degradation	0.802964
Smp_133600	Carbohydrates Degradation	-1.44547
Smp_134650	Nucleosides and Nucleotides Biosynthesis	0.458423
Smp_128690	Amino Acids Degradation	-0.537229
Smp_128980	Amino Acids Degradation	0.799191
Smp_158240	TCA cycle	-2.05245
Smp_044970	TCA cycle	-0.743517
Smp_038950	TCA cycle	-1.70672
Smp_186670	Nucleosides and Nucleotides Biosynthesis	-0.547769
Smp_045260	Cofactors, Prosthetic Groups, Electron Carriers Biosynthesis	0.542567
Smp_070780	Cell Structures Biosynthesis	-0.730859
Smp_070780	Amines and Polyamines Biosynthesis	-0.730859
Smp_084320	Fatty Acid and Lipid Biosynthesis	0.43051
Smp_090520	Nucleosides and Nucleotides Biosynthesis	-0.998436
Smp_049850	Nucleosides and Nucleotides Biosynthesis	-1.37148
Smp_128680	Fatty Acid and Lipids Degradation	-0.395995
Smp_024110	Glycolysis	-1.09773
Smp_156360	Glycolysis	-0.403083
Smp_003990	Glycolysis	-0.555432
Smp_022400	Glycolysis	-1.67516
Smp_097370	Glycolysis	0.830862
Smp_158240	Amino Acids Degradation	-2.05245
Smp_158240	Amino Acids Biosynthesis	-2.05245
Smp_007760	Amino Acids Biosynthesis	-1.0296
Smp_144220	Amines and Polyamines Biosynthesis	-0.805034
Smp_144220	Amino Acids Degradation	-0.805034
Smp_123490	Cofactors, Prosthetic Groups, Electron Carriers Biosynthesis	-0.71781
Smp_002080	Cofactors, Prosthetic Groups, Electron Carriers Biosynthesis	-0.426212
Smp_049390	Amino Acids Biosynthesis	-0.532723
Smp_007690	Hormones Biosynthesis	-1.44005
Smp_049390	Amino Acids Degradation	-0.532723
Smp_124410	Fatty Acid and Lipids Degradation	-0.501112
Smp_175230	Nucleosides and Nucleotides Biosynthesis	0.435422
Smp_032810	Nucleosides and Nucleotides Biosynthesis	-0.318228
Smp_001360	Nucleosides and Nucleotides Biosynthesis	-0.334525
Smp_009030	Nucleosides and Nucleotides Biosynthesis	0.35112
Smp_079240	Nucleosides and Nucleotides Biosynthesis	-1.31276
Smp_085150	Carbohydrates Biosynthesis	-0.791997
Smp_066200	Respiration	0.666929
Smp_066200	Electron Transfer	0.666929
Smp_066200	Respiration	0.603368
Smp_066200	Electron Transfer	0.603368
Smp_049850	Nucleosides and Nucleotides Degradation	-1.37148
Smp_158510	Fatty Acid and Lipid Biosynthesis	-0.816547
Smp_158520	Fatty Acid and Lipid Biosynthesis	-1.34394
Smp_055990	Nucleosides and Nucleotides Biosynthesis	-0.589772
Smp_012930	Nucleosides and Nucleotides Biosynthesis	-1.7481
Smp_153810	Amino Acids Biosynthesis	0.654369
Smp_007760	Amino Acids Degradation	-1.0296
