# Supplementary material for: The anti-fecundity effect of 5-azacytidine (5-AzaC) on Schistosoma mansoni is linked to dis-regulated transcription, translation and stem cell activities
Source: Int J Parasitol Drugs Drug Resist. 2018 Apr 1;8(2):213–22. doi: 10.1016/j.ijpddr.2018.03.006 (PMC6039303; doi:10.1016/j.ijpddr.2018.03.006)
Supplement: Supp Figure5 [file mmc5.xlsx]

## Sheet: Kegg over-representation
Supplementary Figure 5. Kyoto encyclopedia of genes and genomes (KEGG) pathway analysis of DEGs.
Level 2 table
	Schistosoma mansoni ID	Description	GeneRatio	BgRatio	pvalue	p.adjust	qvalue	geneID	Count
	smid01	Amino acid metabolism	35/427	86/1925	6.0017e-05	0.00108031	0.000694933	Smp_059980/Smp_170430/Smp_007760/Smp_064380/Smp_049150/Smp_094500/Smp_144220/Smp_165750/Smp_013860/Smp_171620/Smp_002080/Smp_145020/Smp_068280/Smp_017610/Smp_000660/Smp_194770/Smp_049390/Smp_007690/Smp_175750/Smp_174920/Smp_050390/Smp_038960/Smp_038950/Smp_096760/Smp_033040/Smp_172730/Smp_044970/Smp_047370/Smp_179710/Smp_091460/Smp_128690/Smp_093820/Smp_038030/Smp_055990/Smp_186670	35
	smid06	Glycan biosynthesis and metabolism	29/427	72/1925	0.000326469	0.00293822	0.00189008	Smp_011990/Smp_053900/Smp_146430/Smp_040510/Smp_144260/Smp_020770/Smp_018760/Smp_018150/Smp_055200/Smp_158600/Smp_005010/Smp_089240/Smp_096910/Smp_143430/Smp_137150/Smp_146250/Smp_154670/Smp_127370/Smp_159490/Smp_154680/Smp_136920/Smp_005500/Smp_051930/Smp_139230/Smp_131810/Smp_124020/Smp_159760/Smp_159740/Smp_076950	29
	smid18	Transport and catabolism	96/427	329/1925	0.000668145	0.00400887	0.00257881	Smp_182780/Smp_056390/Smp_130480/Smp_149440/Smp_070330/Smp_144210/Smp_179170/Smp_067060/Smp_103610/Smp_085180/Smp_132480/Smp_136730/Smp_085010/Smp_008610/Smp_105370/Smp_131840/Smp_172590/Smp_141610/Smp_194960/Smp_019030/Smp_000260/Smp_026810/Smp_039130/Smp_025370/Smp_073400/Smp_137710/Smp_169870/Smp_173150/Smp_093840/Smp_179360/Smp_163970/Smp_003230/Smp_042550/Smp_017880/Smp_070030/Smp_135280/Smp…	96

## Sheet: Kegg Brite Pathway of DEGs
Supplementary Figure 5. Kyoto encyclopedia of genes and genomes (KEGG) pathway analysis of DEGs.
Kegg Ontology ID	Pathway
smm:Smp_131770	Genetic Information Processing;Transcription;03040 Spliceosome|3. Hydrolases;3.6 Acting on acid anhydrides;3.6.4 Acting on acid anhydrides to facilitate cellular and subcellular movement
smm:Smp_042150	none
smm:Smp_180620	none
smm:Smp_086530	none
smm:Smp_075800	none
smm:Smp_179170	Cellular Processes;Transport and catabolism;04142 Lysosome|3. Hydrolases;3.4 Acting on peptide bonds (peptidases);3.4.22 Cysteine endopeptidases
smm:Smp_142800	none
smm:Smp_139240	none
smm:Smp_070240	none
smm:Smp_202610	none
smm:Smp_095520	Eukaryotic cytoskeleton proteins;Microtubules;Tubulin-binding proteins
smm:Smp_067060	Cellular Processes;Transport and catabolism;04142 Lysosome|Cellular Processes;Transport and catabolism;04140 Autophagy - animal
smm:Smp_074450	none
smm:Smp_054300	2. Transferases;2.4 Glycosyltransferases;2.4.1 Hexosyltransferases
smm:Smp_149170	none
smm:Smp_123880	none
smm:Smp_123540	none
smm:Smp_105410	none
smm:Smp_139160	Cellular Processes;Transport and catabolism;04145 Phagosome|Cellular Processes;Transport and catabolism;04142 Lysosome|Cellular Processes;Transport and catabolism;04140 Autophagy - animal
smm:Smp_197370	none
smm:Smp_201060	none
smm:Smp_043270	Environmental Information Processing;Signaling molecules and interaction;04080 Neuroactive ligand-receptor interaction|Class A. Rhodopsin family;Biogenic amine [Fig];Dopamine [OT]
smm:Smp_043250	none
smm:Smp_137700	none
smm:Smp_194910	none
smm:Smp_103610	Cellular Processes;Transport and catabolism;04142 Lysosome|Cellular Processes;Transport and catabolism;04140 Autophagy - animal
smm:Smp_123830	Heparan sulfate/Haparin;Extracellular matrix molecules	(General comment) Storage depot, cell adhesion and motility, ECM/barrier formation;Smp_123830
smm:Smp_194980	none
smm:Smp_085180	Cellular Processes;Transport and catabolism;04142 Lysosome|Cellular Processes;Transport and catabolism;04140 Autophagy - animal
smm:Smp_035290	none
smm:Smp_128940	Class C. Metabotropic glutamate receptor family;Biogenic amine;Glutamate (metabotropic) [OT]
smm:Smp_195180	none
smm:Smp_200800	none
smm:Smp_196840	none
smm:Smp_195190	none
smm:Smp_123270	none
smm:Smp_169200	none
smm:Smp_158750	Eukaryotic Type;Helix-turn-helix;Fork head/winged helix developmental regulators
smm:Smp_119050	Heparan sulfate/Haparin;Extracellular matrix molecules	(General comment) Storage depot, cell adhesion and motility, ECM/barrier formation;Smp_119050
smm:Smp_152580	none
smm:Smp_170630	none
smm:Smp_130250	2. Transferases;2.7 Transferring phosphorus-containing groups;2.7.12 Dual-specificity kinases (those acting on Ser/Thr and Tyr residues)
smm:Smp_211020	none
smm:Smp_010550	none
smm:Smp_137720	none
smm:Smp_155570	3. Hydrolases;3.2 Glycosylases;3.2.1 Glycosidases, i.e. enzymes that hydrolyse O- and S-glycosyl compounds
smm:Smp_143270	none
smm:Smp_042720	none
smm:Smp_137150	Metabolism;Glycan biosynthesis and metabolism;00511 Other glycan degradation|Cellular Processes;Transport and catabolism;04142 Lysosome
smm:Smp_151220	none
smm:Smp_132480	Cellular Processes;Transport and catabolism;04142 Lysosome|Cellular Processes;Transport and catabolism;04140 Autophagy - animal
smm:Smp_164550	none
smm:Smp_203440	none
smm:Smp_040680	Eukaryotic cytoskeleton proteins;Microtubules;Tubulin-binding proteins
smm:Smp_166020	none
smm:Smp_134620	none
smm:Smp_154180	none
smm:Smp_152630	none
smm:Smp_134130	2. Transferases;2.3 Acyltransferases;2.3.2 Aminoacyltransferases
smm:Smp_146760	none
smm:Smp_043390	Metabolism;Carbohydrate metabolism;00500 Starch and sucrose metabolism|3. Hydrolases;3.2 Glycosylases;3.2.1 Glycosidases, i.e. enzymes that hydrolyse O- and S-glycosyl compounds
smm:Smp_144910	Environmental Information Processing;Signaling molecules and interaction;04512 ECM-receptor interaction|Heparan sulfate/Haparin;Extracellular matrix molecules	(General comment) Storage depot, cell adhesion and motility, ECM/barrier formation;Smp_144910
smm:Smp_136620	none
smm:Smp_126420	none
smm:Smp_136730	Cellular Processes;Transport and catabolism;04142 Lysosome|Cellular Processes;Transport and catabolism;04140 Autophagy - animal
smm:Smp_194050	none
smm:Smp_161930	Cellular Processes;Transport and catabolism;04145 Phagosome|Eukaryotic type;RNA polymerase II system;Coactivators
smm:Smp_201600	none
smm:Smp_194860	none
smm:Smp_117560	none
smm:Smp_194830	none
smm:Smp_004710	none
smm:Smp_176930	Solute Carrier Family (SLC);SLC7: Cationic amino acid transporter/glycoprotein-associated;Smp_176930
smm:Smp_161220	Others;Rab GTPases of specific organelles;Lipid droplets
smm:Smp_085010	Cellular Processes;Transport and catabolism;04142 Lysosome|Cellular Processes;Transport and catabolism;04140 Autophagy - animal
smm:Smp_124750	none
smm:Smp_077610	none
smm:Smp_203190	none
smm:Smp_074460	none
smm:Smp_127240	Eukaryotic Type;Helix-turn-helix;Homeo domain only, SIM
smm:Smp_197400	none
smm:Smp_139970	none
smm:Smp_031190	Metabolism;Lipid metabolism;00564 Glycerophospholipid metabolism|Cellular Processes;Transport and catabolism;04142 Lysosome
smm:Smp_135070	none
smm:Smp_042120	none
smm:Smp_204390	none
smm:Smp_171190	none
smm:Smp_175820	none
smm:Smp_174810	Cellular Processes;Transport and catabolism;04146 Peroxisome|1. Oxidoreductases;1.15 Acting on superoxide as acceptor;1.15.1 Acting on superoxide as acceptor (only sub-subclass identified to date)
smm:Smp_165480	none
smm:Smp_051400	Eukaryotic cytoskeleton proteins;Microtubules;Tubulin-binding proteins
smm:Smp_174510	Eukaryotic cytoskeleton proteins;Microtubules;Tubulin-binding proteins
smm:Smp_154970	none
smm:Smp_055780	none
smm:Smp_001100	none
smm:Smp_128460	3. Hydrolases;3.6 Acting on acid anhydrides;3.6.3 Acting on acid anhydrides to catalyse transmembrane movement of substances
smm:Smp_138360	none
smm:Smp_202260	none
smm:Smp_128860	1. Oxidoreductases;1.4 Acting on the CH-NH2 group of donors;1.4.3 With oxygen as acceptor
smm:Smp_177100	none
smm:Smp_126120	none
smm:Smp_019350	none
smm:Smp_008610	Cellular Processes;Transport and catabolism;04142 Lysosome|3. Hydrolases;3.1 Acting on ester bonds;3.1.22 Endodeoxyribonucleases producing 3'-phosphomonoesters
smm:Smp_156230	none
smm:Smp_188580	none
smm:Smp_076400	none
smm:Smp_146050	none
smm:Smp_204260	none
smm:Smp_070100	none
smm:Smp_152990	none
smm:Smp_154670	Metabolism;Glycan biosynthesis and metabolism;00512 Mucin type O-glycan biosynthesis|2. Transferases;2.4 Glycosyltransferases;2.4.1 Hexosyltransferases
smm:Smp_123780	none
smm:Smp_164590	Human Diseases;Endocrine and metabolic diseases;04933 AGE-RAGE signaling pathway in diabetic complications|Heparan sulfate/Haparin;Extracellular matrix molecules	(General comment) Storage depot, cell adhesion and motility, ECM/barrier formation;Smp_164590
smm:Smp_081920	none
smm:Smp_016600	Solute Carrier Family (SLC);SLC1: High-affinity glutamate and neutral amino acid transporter;Smp_016600
smm:Smp_172520	none
smm:Smp_163170	NA;NA;NA|NA;NA;NA
smm:Smp_205270	none
smm:Smp_194970	none
smm:Smp_054160	Metabolism;Lipid metabolism;00590 Arachidonic acid metabolism|Metabolism;Metabolism of other amino acids;00480 Glutathione metabolism
smm:Smp_201700	none
smm:Smp_160830	Metabolism;Lipid metabolism;00564 Glycerophospholipid metabolism|Metabolism;Lipid metabolism;00565 Ether lipid metabolism
smm:Smp_043650	none
smm:Smp_204050	none
smm:Smp_172180	none
smm:Smp_052230	none
smm:Smp_205300	none
smm:Smp_122870	none
smm:Smp_192780	none
smm:Smp_167830	none
smm:Smp_161240	none
smm:Smp_104270	3. Hydrolases;3.1 Acting on ester bonds;3.1.- Acting on ester bonds
smm:Smp_159920	Protein Ser/ Thr phosphatases;Phosphoprotein phosphatases (PPPs);Protein phosphatase-1
smm:Smp_174530	Metabolism;Metabolism of other amino acids;00480 Glutathione metabolism|3. Hydrolases;3.4 Acting on peptide bonds (peptidases);3.4.11 Aminopeptidases
smm:Smp_203030	none
smm:Smp_160880	Metabolism;Lipid metabolism;00564 Glycerophospholipid metabolism|2. Transferases;2.3 Acyltransferases;2.3.1 Transferring groups other than aminoacyl groups
smm:Smp_125250	none
smm:Smp_181070	none
smm:Smp_043290	Environmental Information Processing;Signaling molecules and interaction;04080 Neuroactive ligand-receptor interaction|Class A. Rhodopsin family;Biogenic amine [Fig];Dopamine [OT]
smm:Smp_176120	none
smm:Smp_161920	Cellular Processes;Transport and catabolism;04145 Phagosome|Eukaryotic type;RNA polymerase II system;Coactivators
smm:Smp_126540	none
smm:Smp_155580	none
smm:Smp_204040	none
smm:Smp_187140	Cellular Processes;Transport and catabolism;04145 Phagosome|Cellular Processes;Transport and catabolism;04142 Lysosome|Cellular Processes;Transport and catabolism;04140 Autophagy - animal
smm:Smp_121660	none
smm:Smp_023290	none
smm:Smp_025380	none
smm:Smp_153070	none
smm:Smp_163630	none
smm:Smp_142490	none
smm:Smp_013950	Solute Carrier Family (SLC);SLC43: Na+-independent, system-L-like amino acid transporter;Smp_013950|Major Facilitator Superfamily (MFS);Organic acid transporters;L-Amino acid transporter-3 (LAT3) family (SLC43 family) [TC:2.A.1.44]
smm:Smp_134210	none
smm:Smp_155080	none
smm:Smp_068180	1. Oxidoreductases;1.4 Acting on the CH-NH2 group of donors;1.4.3 With oxygen as acceptor
smm:Smp_011990	Metabolism;Carbohydrate metabolism;00052 Galactose metabolism|Metabolism;Lipid metabolism;00600 Sphingolipid metabolism
smm:Smp_175390	none
smm:Smp_142980	Metabolism;Lipid metabolism;00062 Fatty acid elongation|Cellular Processes;Transport and catabolism;04142 Lysosome
smm:Smp_154190	none
smm:Smp_136760	none
smm:Smp_137140	Eukaryotic Type;Helix-turn-helix;Homeo domain only, Antp
smm:Smp_131830	none
smm:Smp_146480	none
smm:Smp_089730	none
smm:Smp_187070	3. Hydrolases;3.2 Glycosylases;3.2.1 Glycosidases, i.e. enzymes that hydrolyse O- and S-glycosyl compounds
smm:Smp_123010	Solute Carrier Family (SLC);SLC7: Cationic amino acid transporter/glycoprotein-associated;Smp_123010
smm:Smp_097490	none
smm:Smp_153550	none
smm:Smp_202970	none
smm:Smp_015100	none
smm:Smp_170280	none
smm:Smp_012380	none
smm:Smp_096480	none
smm:Smp_130100	none
smm:Smp_194090	none
smm:Smp_153930	3. Hydrolases;3.4 Acting on peptide bonds (peptidases);3.4.24 Metalloendopeptidases
smm:Smp_127170	Voltage-gated cation channels;K+ channel, KCNK, K2px.x;Smp_127170
smm:Smp_123790	none
smm:Smp_162500	Solute Carrier Family (SLC);SLC46: Folate transporter;Smp_162500
smm:Smp_086470	none
smm:Smp_200240	none
smm:Smp_106010	none
smm:Smp_094500	Metabolism;Amino acid metabolism;00260 Glycine, serine and threonine metabolism|1. Oxidoreductases;1.1 Acting on the CH-OH group of donors;1.1.99 With unknown physiological acceptors
smm:Smp_141680	NA;NA;NA|NA;NA;NA
smm:Smp_140610	none
smm:Smp_198900	none
smm:Smp_204880	none
smm:Smp_105370	Cellular Processes;Transport and catabolism;04142 Lysosome|Cellular Processes;Transport and catabolism;04140 Autophagy - animal
smm:Smp_005720	none
smm:Smp_203160	none
smm:Smp_146430	Metabolism;Glycan biosynthesis and metabolism;00510 N-Glycan biosynthesis|Metabolism;Glycan biosynthesis and metabolism;00515 Mannose type O-glycan biosyntheis|Metabolism;Glycan biosynthesis and metabolism;00514 Other types of O-glycan biosynthesis
smm:Smp_099770	none
smm:Smp_124370	none
smm:Smp_131840	Cellular Processes;Transport and catabolism;04142 Lysosome|Exosomal proteins;Proteins found in most exosomes;Smp_131840
smm:Smp_151210	none
smm:Smp_169260	none
smm:Smp_028840	none
smm:Smp_053900	Metabolism;Carbohydrate metabolism;00520 Amino sugar and nucleotide sugar metabolism|Metabolism;Glycan biosynthesis and metabolism;00531 Glycosaminoglycan degradation|Metabolism;Glycan biosynthesis and metabolism;00603 Glycosphingolipid biosynthesis - globo and isoglobo series
smm:Smp_123080	none
smm:Smp_167910	none
smm:Smp_200110	none
smm:Smp_129480	Eukaryotic Type;Helix-turn-helix;Homeo domain with LIM region
smm:Smp_153360	none
smm:Smp_202130	none
smm:Smp_036470	none
smm:Smp_194300	none
smm:Smp_127370	Metabolism;Glycan biosynthesis and metabolism;00512 Mucin type O-glycan biosynthesis|2. Transferases;2.4 Glycosyltransferases;2.4.1 Hexosyltransferases
smm:Smp_123820	none
smm:Smp_129090	none
smm:Smp_078690	none
smm:Smp_147680	none
smm:Smp_126220	none
smm:Smp_125200	none
smm:Smp_147670	2. Transferases;2.3 Acyltransferases;2.3.2 Aminoacyltransferases
smm:Smp_028490	Metabolism;Lipid metabolism;00561 Glycerolipid metabolism|Metabolism;Lipid metabolism;00564 Glycerophospholipid metabolism
smm:Smp_146180	Metabolism;Lipid metabolism;00100 Steroid biosynthesis|Cellular Processes;Transport and catabolism;04142 Lysosome
smm:Smp_062560	Environmental Information Processing;Signal transduction;04310 Wnt signaling pathway
smm:Smp_052880	none
smm:Smp_035040	none
smm:Smp_129230	none
smm:Smp_145020	Metabolism;Amino acid metabolism;00330 Arginine and proline metabolism|1. Oxidoreductases;1.2 Acting on the aldehyde or oxo group of donors;1.2.1 With NAD+ or NADP+ as acceptor
smm:Smp_172590	Cellular Processes;Transport and catabolism;04142 Lysosome|3. Hydrolases;3.4 Acting on peptide bonds (peptidases);3.4.16 Serine-type carboxypeptidases
smm:Smp_176020	none
smm:Smp_005960	none
smm:Smp_142970	Metabolism;Lipid metabolism;00062 Fatty acid elongation|Cellular Processes;Transport and catabolism;04142 Lysosome
smm:Smp_203130	none
smm:Smp_212450	none
smm:Smp_075390	none
smm:Smp_154600	3. Hydrolases;3.1 Acting on ester bonds;3.1.1 Carboxylic-ester hydrolases
smm:Smp_083800	none
smm:Smp_026230	none
smm:Smp_132740	Metabolism;Lipid metabolism;00592 alpha-Linolenic acid metabolism|Metabolism;Lipid metabolism;01040 Biosynthesis of unsaturated fatty acids
smm:Smp_163710	none
smm:Smp_141030	none
smm:Smp_019310	Eukaryotic cytoskeleton proteins;Microtubules;Tubulin-binding proteins
smm:Smp_158240	Metabolism;Carbohydrate metabolism;00020 Citrate cycle (TCA cycle)|Metabolism;Carbohydrate metabolism;00620 Pyruvate metabolism
smm:Smp_118560	none
smm:Smp_011830	none
smm:Smp_063680	none
smm:Smp_009760	Eukaryotic Type;Check point factors;Other check point factors|Exosomal proteins;Proteins found in most exosomes;Smp_009760
smm:Smp_071610	3. Hydrolases;3.4 Acting on peptide bonds (peptidases);3.4.14 Dipeptidyl-peptidases and tripeptidyl-peptidases
smm:Smp_135390	none
smm:Smp_134980	none
smm:Smp_047460	none
smm:Smp_086480	none
smm:Smp_122630	none
smm:Smp_127880	none
smm:Smp_040510	Metabolism;Glycan biosynthesis and metabolism;00510 N-Glycan biosynthesis|2. Transferases;2.4 Glycosyltransferases;2.4.1 Hexosyltransferases
smm:Smp_050390	Metabolism;Carbohydrate metabolism;00010 Glycolysis / Gluconeogenesis|Metabolism;Carbohydrate metabolism;00053 Ascorbate and aldarate metabolism|Metabolism;Carbohydrate metabolism;00620 Pyruvate metabolism
smm:Smp_127200	none
smm:Smp_031300	none
smm:Smp_169220	none
smm:Smp_143800	Solute Carrier Family (SLC);SLC6: Sodium- and chloride-dependent neurotransmitter transporter;Smp_143800
smm:Smp_055260	none
smm:Smp_156930	none
smm:Smp_180650	none
smm:Smp_164320	none
smm:Smp_156770	none
smm:Smp_081430	none
smm:Smp_200450	none
smm:Smp_137750	none
smm:Smp_124020	Metabolism;Glycan biosynthesis and metabolism;00534 Glycosaminoglycan biosynthesis - heparan sulfate / heparin|2. Transferases;2.8 Transferring sulfur-containing groups;2.8.2 Sulfotransferases
smm:Smp_208030	none
smm:Smp_131890	Solute Carrier Family (SLC);SLC6: Sodium- and chloride-dependent neurotransmitter transporter;Smp_131890
smm:Smp_168730	Metabolism;Energy metabolism;00910 Nitrogen metabolism|4. Lyases;4.2 Carbon-oxygen lyases;4.2.1 Hydro-lyases
smm:Smp_024650	none
smm:Smp_154410	2. Transferases;2.4 Glycosyltransferases;2.4.1 Hexosyltransferases
smm:Smp_097740	none
smm:Smp_198890	none
smm:Smp_006730	none
smm:Smp_077720	Exosomal proteins;Exosomal proteins of other body fluids (saliva and urine);Smp_077720
smm:Smp_068280	Metabolism;Amino acid metabolism;00330 Arginine and proline metabolism|1. Oxidoreductases;1.14 Acting on paired donors, with incorporation or reduction of molecular oxygen;1.14.11 With 2-oxoglutarate as one donor, and incorporation of one atom of oxygen into each donor
smm:Smp_203580	none
smm:Smp_124000	none
smm:Smp_167270	none
smm:Smp_196920	none
smm:Smp_068500	none
smm:Smp_084270	none
smm:Smp_152910	none
smm:Smp_057860	none
smm:Smp_149560	none
smm:Smp_141610	Cellular Processes;Transport and catabolism;04142 Lysosome|Cellular Processes;Transport and catabolism;04140 Autophagy - animal
smm:Smp_152590	none
smm:Smp_146460	none
smm:Smp_171780	none
smm:Smp_157690	none
smm:Smp_142160	none
smm:Smp_154360	3. Hydrolases;3.6 Acting on acid anhydrides;3.6.3 Acting on acid anhydrides to catalyse transmembrane movement of substances
smm:Smp_166610	none
smm:Smp_116760	none
smm:Smp_163160	Related to voltage-gated cation channels;Transient receptor potential family, TRPC (Classical);Smp_163160
smm:Smp_156590	Eukaryotic cytoskeleton proteins;Actin filaments / Microfilaments;Actin-binding proteins|Eukaryotic cytoskeleton proteins;Intermediate filaments;Intermediate filament-binding proteins
smm:Smp_000170	none
smm:Smp_125020	Eukaryotic cytoskeleton proteins;Microtubules;Tubulin-binding proteins
smm:Smp_121950	none
smm:Smp_057410	Exocytosis;Small GTPases and associated proteins;Rab associated proteins
smm:Smp_169890	none
smm:Smp_024810	none
smm:Smp_168980	none
smm:Smp_050220	SNARE;SNARE associated proteins;Syntaxin-binding proteins
smm:Smp_152410	none
smm:Smp_030260	none
smm:Smp_050520	Environmental Information Processing;Signal transduction;04330 Notch signaling pathway
smm:Smp_182780	Cellular Processes;Transport and catabolism;04137 Mitophagy - animal|Mitochondrial quality control factors;Mitochondrial dynamics;Fission and Fusion factors
smm:Smp_162480	none
smm:Smp_151590	none
smm:Smp_168990	none
smm:Smp_002150	none
smm:Smp_121920	Solute Carrier Family (SLC);SLC18: Vesicular amine transporter;Smp_121920|Major Facilitator Superfamily (MFS);Drug transporters;Drug:H+ antiporter-1 (12 spanner) (DHA1) family [TC:2.A.1.2]
smm:Smp_156790	none
smm:Smp_197750	none
smm:Smp_068840	Eukaryotic proteasome;Proteasome interacting proteins (PIPs);Other PIPs
smm:Smp_152490	2. Transferases;2.3 Acyltransferases;2.3.2 Aminoacyltransferases
smm:Smp_020070	none
smm:Smp_134040	none
smm:Smp_012000	Environmental Information Processing;Signaling molecules and interaction;04080 Neuroactive ligand-receptor interaction|Cys-loop superfamily;Acetylcholine (nicotinic);Smp_012000
smm:Smp_200410	none
smm:Smp_200190	none
smm:Smp_102400	none
smm:Smp_163550	none
smm:Smp_164170	3. Hydrolases;3.2 Glycosylases;3.2.1 Glycosidases, i.e. enzymes that hydrolyse O- and S-glycosyl compounds
smm:Smp_082370	Metabolism;Metabolism of cofactors and vitamins;00760 Nicotinate and nicotinamide metabolism|1. Oxidoreductases;1.6 Acting on NADH or NADPH;1.6.1 With NAD+ or NADP+ as acceptor
smm:Smp_149550	none
smm:Smp_011180	3. Hydrolases;3.6 Acting on acid anhydrides;3.6.4 Acting on acid anhydrides to facilitate cellular and subcellular movement
smm:Smp_012930	Metabolism;Nucleotide metabolism;00230 Purine metabolism|Metabolism;Xenobiotics biodegradation and metabolism;00983 Drug metabolism - other enzymes
smm:Smp_143300	none
smm:Smp_105020	none
smm:Smp_072250	none
smm:Smp_145110	none
smm:Smp_038960	Metabolism;Carbohydrate metabolism;00010 Glycolysis / Gluconeogenesis|Metabolism;Carbohydrate metabolism;00620 Pyruvate metabolism|Metabolism;Carbohydrate metabolism;00640 Propanoate metabolism
smm:Smp_135290	none
smm:Smp_131370	none
smm:Smp_161210	none
smm:Smp_041540	none
smm:Smp_096420	none
smm:Smp_146750	none
smm:Smp_146720	none
smm:Smp_147060	none
smm:Smp_083940	none
smm:Smp_134550	none
smm:Smp_038950	Metabolism;Carbohydrate metabolism;00010 Glycolysis / Gluconeogenesis|Metabolism;Carbohydrate metabolism;00620 Pyruvate metabolism|Metabolism;Carbohydrate metabolism;00640 Propanoate metabolism
smm:Smp_194960	Cellular Processes;Transport and catabolism;04142 Lysosome|Exosomal proteins;Proteins found in most exosomes;Smp_194960
smm:Smp_098710	1. Oxidoreductases;1.8 Acting on a sulfur group of donors;1.8.3 With oxygen as acceptor
smm:Smp_143810	none
smm:Smp_019030	Cellular Processes;Transport and catabolism;04142 Lysosome|3. Hydrolases;3.4 Acting on peptide bonds (peptidases);3.4.14 Dipeptidyl-peptidases and tripeptidyl-peptidases
smm:Smp_089220	none
smm:Smp_211270	none
smm:Smp_005740	Other Transporters;Aquaporins and small neutral solute transporters [TC:1.A.8];Aquaglyceroporins or glycerol-uptake facilitators
smm:Smp_153100	Related to voltage-gated cation channels;Brain cyclic nucleotide-gated channel (HCN);Smp_153100
smm:Smp_201250	none
smm:Smp_083770	Chloride channels;Calcium activated chloride channel;Smp_083770
smm:Smp_022400	Metabolism;Carbohydrate metabolism;00010 Glycolysis / Gluconeogenesis|Metabolism;Carbohydrate metabolism;00030 Pentose phosphate pathway|Metabolism;Carbohydrate metabolism;00500 Starch and sucrose metabolism
smm:Smp_196830	none
smm:Smp_187010	none
smm:Smp_129490	none
smm:Smp_129900	none
smm:Smp_044060	Metabolism;Nucleotide metabolism;00230 Purine metabolism|3. Hydrolases;3.1 Acting on ester bonds;3.1.4 Phosphoric-diester hydrolases
smm:Smp_105220	none
smm:Smp_162740	none
smm:Smp_025860	none
smm:Smp_153700	Protein Ser/ Thr phosphatases;Phosphoprotein phosphatases (PPPs);Protein phosphatase-1
smm:Smp_200460	none
smm:Smp_003440	Exosomal proteins;Exosomal proteins of breast milk;Smp_003440
smm:Smp_056560	Related to voltage-gated cation channels;Cyclic nucleotide-gated channel (CNG);Smp_056560
smm:Smp_140140	none
smm:Smp_141910	none
smm:Smp_133580	none
smm:Smp_174700	none
smm:Smp_083580	none
smm:Smp_169930	none
smm:Smp_101970	none
smm:Smp_058470	Other Transporters;Pores ion channels [TC:1];Smp_058470
smm:Smp_149400	none
smm:Smp_211310	none
smm:Smp_148040	none
smm:Smp_176710	none
smm:Smp_154390	none
smm:Smp_194710	Voltage-gated cation channels;K+ channel, KCNA, Kv1.x (Shaker);Smp_194710
smm:Smp_200060	none
smm:Smp_149860	none
smm:Smp_128370	none
smm:Smp_077860	none
smm:Smp_132390	none
smm:Smp_073270	none
smm:Smp_170150	none
smm:Smp_175980	none
smm:Smp_187410	3. Hydrolases;3.2 Glycosylases;3.2.1 Glycosidases, i.e. enzymes that hydrolyse O- and S-glycosyl compounds
smm:Smp_161340	none
smm:Smp_194720	none
smm:Smp_152050	none
smm:Smp_149590	none
smm:Smp_003230	Cellular Processes;Transport and catabolism;04144 Endocytosis|Cellular Processes;Transport and catabolism;04140 Autophagy - animal
smm:Smp_043420	none
smm:Smp_000260	Cellular Processes;Transport and catabolism;04142 Lysosome|Exosomal proteins;Exosomal proteins of other body fluids (saliva and urine);Smp_000260
smm:Smp_203800	none
smm:Smp_204920	none
smm:Smp_131470	none
smm:Smp_205410	none
smm:Smp_032970	Environmental Information Processing;Signal transduction;04070 Phosphatidylinositol signaling system|Protein Ser/ Thr phosphatases;Phosphoprotein phosphatases (PPPs);Calcineurin (PPP3/ PP2B)
smm:Smp_036010	none
smm:Smp_180600	none
smm:Smp_204150	none
smm:Smp_144860	none
smm:Smp_193610	none
smm:Smp_144310	Voltage-gated cation channels;K+ channel, KCNQ, Kv7.x (KQT-like);Smp_144310
smm:Smp_152150	none
smm:Smp_203380	none
smm:Smp_148080	none
smm:Smp_179320	Eukaryotic Type;mRNA surveillance and transport factors;mRNA cycle factors
smm:Smp_167340	none
smm:Smp_153480	Solute Carrier Family (SLC);SLC12: Electroneutral cation-coupled Cl cotransporter;Smp_153480
smm:Smp_172500	none
smm:Smp_073280	none
smm:Smp_084010	none
smm:Smp_074710	none
smm:Smp_007960	none
smm:Smp_080360	none
smm:Smp_164400	none
smm:Smp_151850	Environmental Information Processing;Signal transduction;04070 Phosphatidylinositol signaling system|Protein Ser/ Thr phosphatases;Phosphoprotein phosphatases (PPPs);Protein phosphatase-1
smm:Smp_123730	Eukaryotic cytoskeleton proteins;Actin filaments / Microfilaments;Actin-binding proteins|Eukaryotic cytoskeleton proteins;Intermediate filaments;Intermediate filament-binding proteins
smm:Smp_140170	none
smm:Smp_163380	2. Transferases;2.7 Transferring phosphorus-containing groups;2.7.11 Protein-serine/threonine kinases
smm:Smp_139620	none
smm:Smp_167610	Environmental Information Processing;Membrane transport;02010 ABC transporters|ABC Transporters, Eukaryotic Type;ABCC (CFTR/MRP) subfamily;ABCC1, 2, 3, 4, 5, 6, 10, 11, 12, 13 subgroups
smm:Smp_044750	none
smm:Smp_157380	none
smm:Smp_111980	none
smm:Smp_198930	none
smm:Smp_132710	none
smm:Smp_068530	Exosomal proteins;Proteins found in most exosomes;Smp_068530
smm:Smp_200310	none
smm:Smp_138260	none
smm:Smp_139700	none
smm:Smp_078720	none
smm:Smp_045200	none
smm:Smp_206140	none
smm:Smp_173290	none
smm:Smp_181530	none
smm:Smp_198050	none
smm:Smp_089320	none
smm:Smp_174920	Metabolism;Amino acid metabolism;00380 Tryptophan metabolism|Metabolism;Metabolism of cofactors and vitamins;00790 Folate biosynthesis
smm:Smp_185360	none
smm:Smp_162830	none
smm:Smp_154730	Genetic Information Processing;Translation;03015 mRNA surveillance pathway|Eukaryotic Type;mRNA surveillance and transport factors;Transport factors
smm:Smp_180240	none
smm:Smp_199290	none
smm:Smp_042550	Cellular Processes;Transport and catabolism;04144 Endocytosis|Endocytosis;Macropinocytosis;Sorting nexins
smm:Smp_202450	none
smm:Smp_136550	2. Transferases;2.7 Transferring phosphorus-containing groups;2.7.10 Protein-tyrosine kinases
smm:Smp_131050	none
smm:Smp_128110	Other Transporters;Aquaporins and small neutral solute transporters [TC:1.A.8];Aquaporins|Exosomal proteins;Exosomal proteins of other body fluids (saliva and urine);Smp_128110
smm:Smp_195060	none
smm:Smp_133600	Metabolism;Carbohydrate metabolism;00040 Pentose and glucuronate interconversions|Metabolism;Carbohydrate metabolism;00052 Galactose metabolism|Metabolism;Carbohydrate metabolism;00500 Starch and sucrose metabolism
smm:Smp_018690	Environmental Information Processing;Signaling molecules and interaction;04080 Neuroactive ligand-receptor interaction|Class A. Rhodopsin family;Neuropeptide;Neuropeptide Y [OT]
smm:Smp_007690	Metabolism;Amino acid metabolism;00350 Tyrosine metabolism|Metabolism;Metabolism of cofactors and vitamins;00790 Folate biosynthesis
smm:Smp_076370	none
smm:Smp_092020	none
smm:Smp_192110	Cellular Processes;Transport and catabolism;04145 Phagosome|Eukaryotic Type;Centrosome formation and ciliogenesis proteins;Microtubules and associated factors
smm:Smp_132840	Exocytosis;Calcium ion-dependent exocytosis;Others|Ubiquitin ligases (E3);Single Ring-finger type E3;TRIM/RBCC proteins
smm:Smp_019210	none
smm:Smp_124240	NA;NA;NA|NA;NA;NA
smm:Smp_170430	Metabolism;Amino acid metabolism;00250 Alanine, aspartate and glutamate metabolism|Cellular Processes;Transport and catabolism;04146 Peroxisome
smm:Smp_070380	none
smm:Smp_187190	none
smm:Smp_124290	none
smm:Smp_164630	3. Hydrolases;3.6 Acting on acid anhydrides;3.6.4 Acting on acid anhydrides to facilitate cellular and subcellular movement
smm:Smp_043030	Metabolism;Carbohydrate metabolism;00010 Glycolysis / Gluconeogenesis|Metabolism;Carbohydrate metabolism;00051 Fructose and mannose metabolism|Metabolism;Carbohydrate metabolism;00052 Galactose metabolism
smm:Smp_017610	Metabolism;Amino acid metabolism;00330 Arginine and proline metabolism|Metabolism;Amino acid metabolism;00340 Histidine metabolism|Metabolism;Amino acid metabolism;00380 Tryptophan metabolism
smm:Smp_154760	Environmental Information Processing;Signaling molecules and interaction;04512 ECM-receptor interaction|1. Immunoglobulin Superfamily;Neural system;6/5 subfamily
smm:Smp_125220	none
smm:Smp_153600	none
smm:Smp_075500	none
smm:Smp_133210	Metabolism;Carbohydrate metabolism;00052 Galactose metabolism|Metabolism;Carbohydrate metabolism;00500 Starch and sucrose metabolism
smm:Smp_155540	none
smm:Smp_201030	none
smm:Smp_023570	none
smm:Smp_130950	Eukaryotic Type;Centrosome formation and ciliogenesis proteins;Other centriole associated proteins
smm:Smp_205860	none
smm:Smp_019610	none
smm:Smp_005350	none
smm:Smp_074900	none
smm:Smp_086190	none
smm:Smp_104970	none
smm:Smp_000190	Metabolism;Metabolism of cofactors and vitamins;00830 Retinol metabolism|1. Oxidoreductases;1.1 Acting on the CH-OH group of donors;1.1.1 With NAD+ or NADP+ as acceptor
smm:Smp_015020	3. Hydrolases;3.6 Acting on acid anhydrides;3.6.3 Acting on acid anhydrides to catalyse transmembrane movement of substances
smm:Smp_091820	none
smm:Smp_163700	none
smm:Smp_062760	none
smm:Smp_055740	Eukaryotic Type;mRNA surveillance and transport factors;Factors involved in mRNA localization
smm:Smp_152680	Environmental Information Processing;Signal transduction;04068 FoxO signaling pathway|Cellular Processes;Transport and catabolism;04144 Endocytosis
smm:Smp_205600	none
smm:Smp_123860	Exocytosis;Calcium ion-dependent exocytosis;Others|7. Others;NLGN; neuroligin [KO:K07378];Smp_123860
smm:Smp_136110	Protein Ser/ Thr phosphatases;Phosphoprotein phosphatases (PPPs);Protein phosphatase-1
smm:Smp_162320	none
smm:Smp_201230	none
smm:Smp_124210	2. Transferases;2.7 Transferring phosphorus-containing groups;2.7.10 Protein-tyrosine kinases
smm:Smp_073340	2. Transferases;2.7 Transferring phosphorus-containing groups;2.7.11 Protein-serine/threonine kinases
smm:Smp_000320	none
smm:Smp_038970	Metabolism;Lipid metabolism;00061 Fatty acid biosynthesis|Metabolism;Lipid metabolism;00071 Fatty acid degradation
smm:Smp_162110	Solute Carrier Family (SLC);SLC47: Multidrug and Toxin Extrusion (MATE) family;Smp_162110
smm:Smp_077850	none
smm:Smp_181160	6. Ligases;6.-;6.-.-
smm:Smp_102210	none
smm:Smp_204360	none
smm:Smp_021190	none
smm:Smp_205340	none
smm:Smp_145130	none
smm:Smp_147320	none
smm:Smp_166350	none
smm:Smp_139770	none
smm:Smp_090080	none
smm:Smp_198060	none
smm:Smp_128580	none
smm:Smp_158520	Metabolism;Lipid metabolism;00561 Glycerolipid metabolism|2. Transferases;2.3 Acyltransferases;2.3.1 Transferring groups other than aminoacyl groups
smm:Smp_155840	none
smm:Smp_169150	none
smm:Smp_098550	none
smm:Smp_172980	none
smm:Smp_020840	none
smm:Smp_170380	none
smm:Smp_151500	none
smm:Smp_144790	Environmental Information Processing;Signal transduction;04070 Phosphatidylinositol signaling system|Protein Ser/ Thr phosphatases;Phosphoprotein phosphatases (PPPs);Calcineurin (PPP3/ PP2B)
smm:Smp_155410	none
smm:Smp_005880	Metabolism;Carbohydrate metabolism;00010 Glycolysis / Gluconeogenesis|Metabolism;Carbohydrate metabolism;00020 Citrate cycle (TCA cycle)|Metabolism;Carbohydrate metabolism;00620 Pyruvate metabolism
smm:Smp_135820	none
smm:Smp_136020	none
smm:Smp_057210	none
smm:Smp_174630	none
smm:Smp_038030	Metabolism;Nucleotide metabolism;00230 Purine metabolism|Metabolism;Amino acid metabolism;00250 Alanine, aspartate and glutamate metabolism
smm:Smp_173630	none
smm:Smp_159490	Metabolism;Glycan biosynthesis and metabolism;00512 Mucin type O-glycan biosynthesis|2. Transferases;2.4 Glycosyltransferases;2.4.1 Hexosyltransferases
smm:Smp_175020	none
smm:Smp_206200	none
smm:Smp_134390	Metabolism;Lipid metabolism;00100 Steroid biosynthesis|2. Transferases;2.3 Acyltransferases;2.3.1 Transferring groups other than aminoacyl groups
smm:Smp_079240	Metabolism;Nucleotide metabolism;00240 Pyrimidine metabolism|3. Hydrolases;3.6 Acting on acid anhydrides;3.6.1 In phosphorus-containing anhydrides
smm:Smp_131600	Protein Ser/ Thr phosphatases;Phosphoprotein phosphatases (PPPs);Protein phosphatase-1
smm:Smp_158150	none
smm:Smp_201840	none
smm:Smp_143680	Environmental Information Processing;Signaling molecules and interaction;04512 ECM-receptor interaction
smm:Smp_057950	none
smm:Smp_140460	none
smm:Smp_155050	Environmental Information Processing;Signaling molecules and interaction;04512 ECM-receptor interaction|1. Immunoglobulin Superfamily;Neural system;5/2 subfamily
smm:Smp_154680	Metabolism;Glycan biosynthesis and metabolism;00512 Mucin type O-glycan biosynthesis|2. Transferases;2.4 Glycosyltransferases;2.4.1 Hexosyltransferases
smm:Smp_089200	Environmental Information Processing;Membrane transport;02010 ABC transporters|3. Hydrolases;3.6 Acting on acid anhydrides;3.6.3 Acting on acid anhydrides to catalyse transmembrane movement of substances
smm:Smp_206290	none
smm:Smp_194490	Voltage-gated cation channels;K+ channel, KCNC, Kv3.x (Shaw);Smp_194490
smm:Smp_123200	none
smm:Smp_143830	6. Ligases;6.2 Forming carbon-sulfur bonds;6.2.1 Acid-thiol ligases
smm:Smp_024290	none
smm:Smp_160300	none
smm:Smp_165750	Metabolism;Amino acid metabolism;00270 Cysteine and methionine metabolism|Metabolism;Metabolism of other amino acids;00430 Taurine and hypotaurine metabolism
smm:Smp_168140	none
smm:Smp_017730	none
smm:Smp_201210	none
smm:Smp_043260	none
smm:Smp_150060	Ubiquitin ligases (E3);Single Ring-finger type E3;TRIM/RBCC proteins
smm:Smp_197860	none
smm:Smp_082580	none
smm:Smp_020340	Metabolism;Carbohydrate metabolism;00052 Galactose metabolism|Metabolism;Carbohydrate metabolism;00500 Starch and sucrose metabolism
smm:Smp_123110	none
smm:Smp_198560	none
smm:Smp_091770	Metabolism;Metabolism of terpenoids and polyketides;00900 Terpenoid backbone biosynthesis|2. Transferases;2.5 Transferring alkyl or aryl groups, other than methyl groups;2.5.1 Transferring alkyl or aryl groups, other than methyl groups (only sub-subclass identified to date)
smm:Smp_164380	Environmental Information Processing;Signal transduction;04310 Wnt signaling pathway|Cellular Processes;Transport and catabolism;04140 Autophagy - animal
smm:Smp_063330	none
smm:Smp_075350	none
smm:Smp_019420	none
smm:Smp_025830	Metabolism;Metabolism of cofactors and vitamins;00760 Nicotinate and nicotinamide metabolism|2. Transferases;2.4 Glycosyltransferases;2.4.99 Transferring other glycosyl groups
smm:Smp_205690	none
smm:Smp_093580	3. Hydrolases;3.6 Acting on acid anhydrides;3.6.4 Acting on acid anhydrides to facilitate cellular and subcellular movement
smm:Smp_205720	none
smm:Smp_138470	none
smm:Smp_114660	none
smm:Smp_150350	Exocytosis;Calcium ion-dependent exocytosis;Synaptotagmins
smm:Smp_144260	Metabolism;Glycan biosynthesis and metabolism;00510 N-Glycan biosynthesis|Metabolism;Glycan biosynthesis and metabolism;00515 Mannose type O-glycan biosyntheis
smm:Smp_035250	none
smm:Smp_210440	none
smm:Smp_165940	none
smm:Smp_008320	Metabolism;Energy metabolism;00920 Sulfur metabolism|3. Hydrolases;3.1 Acting on ester bonds;3.1.3 Phosphoric-monoester hydrolases
smm:Smp_083240	none
smm:Smp_151120	none
smm:Smp_136480	none
smm:Smp_056290	Environmental Information Processing;Membrane transport;02010 ABC transporters|ABC Transporters, Eukaryotic Type;ABCA (ABC1) subfamily;ABCA1, 2, 3, 4, 7, 12, 13 subgroups
smm:Smp_026810	Cellular Processes;Transport and catabolism;04142 Lysosome
smm:Smp_137940	Metabolism;Nucleotide metabolism;00230 Purine metabolism|2. Transferases;2.7 Transferring phosphorus-containing groups;2.7.4 Phosphotransferases with a phosphate group as acceptor
smm:Smp_165260	none
smm:Smp_128060	Eukaryotic Type;Heterochromatin formation proteins;Other heterochromatin formation proteins
smm:Smp_017420	none
smm:Smp_124740	none
smm:Smp_179600	none
smm:Smp_068510	none
smm:Smp_204800	none
smm:Smp_071050	none
smm:Smp_137550	Eukaryotic cytoskeleton proteins;Microtubules;Tubulin-binding proteins
smm:Smp_140130	none
smm:Smp_144510	none
smm:Smp_180810	none
smm:Smp_022070	none
smm:Smp_072500	none
smm:Smp_172530	Genetic Information Processing;Replication and repair;03030 DNA replication|3. Hydrolases;3.6 Acting on acid anhydrides;3.6.4 Acting on acid anhydrides to facilitate cellular and subcellular movement
smm:Smp_070020	none
smm:Smp_139290	none
smm:Smp_157670	none
smm:Smp_169460	Endoplasmic reticulum (ER) - Golgi transport;Forward pathways;Rab GTPases|Exosomal proteins;Exosomal proteins of haemopoietic cells (B-cell, T-cell, DC-cell, reticulocyte, and mast cell);Smp_169460
smm:Smp_154140	Genetic Information Processing;Folding, sorting and degradation;04141 Protein processing in endoplasmic reticulum|3. Hydrolases;3.4 Acting on peptide bonds (peptidases);3.4.21 Serine endopeptidases
smm:Smp_135040	none
smm:Smp_137610	2. Transferases;2.7 Transferring phosphorus-containing groups;2.7.10 Protein-tyrosine kinases
smm:Smp_145540	Environmental Information Processing;Signaling molecules and interaction;04080 Neuroactive ligand-receptor interaction|Class A. Rhodopsin family;Biogenic amine [Fig];Acetylcholine (muscarinic) [OT]
smm:Smp_056700	none
smm:Smp_000755	none
smm:Smp_145210	Protein Ser/ Thr phosphatases;Phosphoprotein phosphatases (PPPs);Protein phosphatase-1
smm:Smp_153990	none
smm:Smp_003280	none
smm:Smp_083430	none
smm:Smp_018880	none
smm:Smp_087760	1. Oxidoreductases;1.16 Oxidizing metal ions;1.16.3 With oxygen as acceptor
smm:Smp_068700	none
smm:Smp_194610	2. Transferases;2.7 Transferring phosphorus-containing groups;2.7.11 Protein-serine/threonine kinases
smm:Smp_088920	none
smm:Smp_170820	Environmental Information Processing;Membrane transport;02010 ABC transporters|3. Hydrolases;3.6 Acting on acid anhydrides;3.6.3 Acting on acid anhydrides to catalyse transmembrane movement of substances
smm:Smp_131980	none
smm:Smp_157760	3. Hydrolases;3.1 Acting on ester bonds;3.1.- Acting on ester bonds
smm:Smp_058380	none
smm:Smp_199540	none
smm:Smp_125210	none
smm:Smp_051290	none
smm:Smp_064460	none
smm:Smp_121070	none
smm:Smp_039130	Cellular Processes;Transport and catabolism;04142 Lysosome
smm:Smp_194780	none
smm:Smp_161630	none
smm:Smp_054170	none
smm:Smp_045220	none
smm:Smp_035210	Eukaryotic cytoskeleton proteins;Actin filaments / Microfilaments;Actin-binding proteins
smm:Smp_210100	none
smm:Smp_093780	none
smm:Smp_166860	none
smm:Smp_205770	none
smm:Smp_000660	Metabolism;Amino acid metabolism;00330 Arginine and proline metabolism|2. Transferases;2.6 Transferring nitrogenous groups;2.6.1 Transaminases
smm:Smp_033620	Endosome - Lysosome transport;Others;BLOC-1 complex
smm:Smp_159600	Environmental Information Processing;Signaling molecules and interaction;04512 ECM-receptor interaction|Human Diseases;Endocrine and metabolic diseases;04933 AGE-RAGE signaling pathway in diabetic complications
smm:Smp_070540	none
smm:Smp_032640	Metabolism;Metabolism of cofactors and vitamins;00730 Thiamine metabolism|2. Transferases;2.7 Transferring phosphorus-containing groups;2.7.6 Diphosphotransferases
smm:Smp_012440	Solute Carrier Family (SLC);SLC2: Facilitative GLUT transporter;Smp_012440|Major Facilitator Superfamily (MFS);Sugar transporters;Sugar porter (SP) family [TC:2.A.1.1]
smm:Smp_002840	none
smm:Smp_146600	Exocytosis;Small GTPases and associated proteins;Rho GTPases|Exosomal proteins;Exosomal proteins of colorectal cancer cells;Smp_146600
smm:Smp_042140	none
smm:Smp_096790	none
smm:Smp_030370	Genetic Information Processing;Folding, sorting and degradation;04141 Protein processing in endoplasmic reticulum|Cellular Processes;Transport and catabolism;04145 Phagosome
smm:Smp_024870	none
smm:Smp_134180	3. Hydrolases;3.1 Acting on ester bonds;3.1.3 Phosphoric-monoester hydrolases
smm:Smp_155890	Metabolism;Metabolism of cofactors and vitamins;00730 Thiamine metabolism|Metabolism;Metabolism of cofactors and vitamins;00790 Folate biosynthesis
smm:Smp_147890	Eukaryotic Type;Centrosome formation and ciliogenesis proteins;Centriole proteins
smm:Smp_007000	Eukaryotic Type;DNA Replication Initiation Factors;GINS complex
smm:Smp_137450	none
smm:Smp_132630	none
smm:Smp_146250	Metabolism;Glycan biosynthesis and metabolism;00511 Other glycan degradation|3. Hydrolases;3.2 Glycosylases;3.2.1 Glycosidases, i.e. enzymes that hydrolyse O- and S-glycosyl compounds
smm:Smp_166490	none
smm:Smp_102430	none
smm:Smp_016780	Cellular Processes;Transport and catabolism;04145 Phagosome|Eukaryotic Type;mRNA surveillance and transport factors;mRNA cycle factors
smm:Smp_079800	Protein recycling;Rab GTPases and associated proteins;Rab11 associated proteins
smm:Smp_049270	none
smm:Smp_129380	Voltage-gated cation channels;K+ channel, KCNA, Kv1.x (Shaker);Smp_129380
smm:Smp_141450	none
smm:Smp_122860	none
smm:Smp_017880	Cellular Processes;Transport and catabolism;04144 Endocytosis|Cellular Processes;Transport and catabolism;04142 Lysosome
smm:Smp_018670	3. Hydrolases;3.1 Acting on ester bonds;3.1.3 Phosphoric-monoester hydrolases
smm:Smp_020770	Metabolism;Glycan biosynthesis and metabolism;00510 N-Glycan biosynthesis|Genetic Information Processing;Folding, sorting and degradation;04141 Protein processing in endoplasmic reticulum
smm:Smp_128760	none
smm:Smp_156150	none
smm:Smp_043220	none
smm:Smp_169000	none
smm:Smp_170020	Class A. Rhodopsin family;Neuropeptide;Tachykinin [OT]
smm:Smp_025370	Cellular Processes;Transport and catabolism;04142 Lysosome
smm:Smp_049520	Genetic Information Processing;Folding, sorting and degradation;03018 RNA degradation|Eukaryotic Type;mRNA degradation factors;3'-5' decay
smm:Smp_024110	Metabolism;Carbohydrate metabolism;00010 Glycolysis / Gluconeogenesis|Genetic Information Processing;Folding, sorting and degradation;03018 RNA degradation
smm:Smp_142050	none
smm:Smp_004690	none
smm:Smp_151960	Others;Rho GTPase associated proteins;Rho GTPase-activating proteins
smm:Smp_015670	none
smm:Smp_073400	Cellular Processes;Transport and catabolism;04142 Lysosome
smm:Smp_006040	none
smm:Smp_204010	none
smm:Smp_132080	none
smm:Smp_031530	none
smm:Smp_155610	none
smm:Smp_075430	none
smm:Smp_204780	none
smm:Smp_146970	none
smm:Smp_199160	none
smm:Smp_125130	none
smm:Smp_078230	2. Transferases;2.7 Transferring phosphorus-containing groups;2.7.11 Protein-serine/threonine kinases
smm:Smp_141420	none
smm:Smp_048420	none
smm:Smp_058080	Class A. Rhodopsin family;Neuropeptide;Tachykinin [OT]
smm:Smp_041550	none
smm:Smp_011560	none
smm:Smp_166910	Voltage-gated cation channels;K+ channel, KCNM, KCa1.x;Smp_166910
smm:Smp_136920	Metabolism;Glycan biosynthesis and metabolism;00512 Mucin type O-glycan biosynthesis|2. Transferases;2.4 Glycosyltransferases;2.4.1 Hexosyltransferases
smm:Smp_204300	none
smm:Smp_093620	none
smm:Smp_029670	none
smm:Smp_018870	none
smm:Smp_155900	none
smm:Smp_129220	none
smm:Smp_009230	none
smm:Smp_074000	none
smm:Smp_148470	Solute Carrier Family (SLC);SLC25: Mitochondrial carrier;Smp_148470
smm:Smp_008360	Metabolism;Nucleotide metabolism;00230 Purine metabolism|2. Transferases;2.7 Transferring phosphorus-containing groups;2.7.1 Phosphotransferases with an alcohol group as acceptor
smm:Smp_090220	Solute Carrier Family (SLC);SLC49: FLVCR-related transporter;Smp_090220|Major Facilitator Superfamily (MFS);Protein transporters;Feline leukemia virus subgroup C receptor (FLVCR) [TC:2.A.1.28]
smm:Smp_123720	Solute Carrier Family (SLC);SLC5: Sodium glucose cotransporter;Smp_123720
smm:Smp_145910	2. Transferases;2.8 Transferring sulfur-containing groups;2.8.2 Sulfotransferases
smm:Smp_055630	none
smm:Smp_204070	none
smm:Smp_094950	none
smm:Smp_127280	Metabolism;Lipid metabolism;00561 Glycerolipid metabolism|Metabolism;Metabolism of cofactors and vitamins;00830 Retinol metabolism
smm:Smp_053760	none
smm:Smp_010820	4. Lyases;4.3 Carbon-nitrogen lyases;4.3.2 Amidine-lyases
smm:Smp_063520	none
smm:Smp_125800	Eukaryotic proteasome;Regulatory particles;PA700 (19S proteasome)|Eukaryotic proteasome;Proteasome interacting proteins (PIPs);Other PIPs
smm:Smp_131080	none
smm:Smp_047400	none
smm:Smp_124520	none
smm:Smp_131460	Other Transporters;Pores ion channels [TC:1];Smp_131460
smm:Smp_167460	none
smm:Smp_193010	none
smm:Smp_031430	none
smm:Smp_023010	Autophagy;Mitophagy;Other mitophagy associated proteins
smm:Smp_086860	Eukaryotic Type;Nucleosome assembly factors;Histones|Exosomal proteins;Exosomal proteins of haemopoietic cells (B-cell, T-cell, DC-cell, reticulocyte, and mast cell);Smp_086860
smm:Smp_082420	Metabolism;Nucleotide metabolism;00240 Pyrimidine metabolism|Metabolism;Xenobiotics biodegradation and metabolism;00983 Drug metabolism - other enzymes
smm:Smp_205630	none
smm:Smp_146730	3. Hydrolases;3.4 Acting on peptide bonds (peptidases);3.4.24 Metalloendopeptidases
smm:Smp_013440	Solute Carrier Family (SLC);SLC39: Metal ion transporter;Smp_013440
smm:Smp_200150	none
smm:Smp_167160	Others;Rho GTPase associated proteins;Rho guanine nucleotide exchange factors (GEFs)
smm:Smp_007760	Metabolism;Amino acid metabolism;00250 Alanine, aspartate and glutamate metabolism|Metabolism;Amino acid metabolism;00220 Arginine biosynthesis
smm:Smp_156820	none
smm:Smp_140850	Other Transporters;Pores ion channels [TC:1];Smp_140850
smm:Smp_138150	Others;Rho GTPase associated proteins;Rho GTPase-activating proteins
smm:Smp_176050	Endosome - Golgi transport;Rab GTPases and associated proteins;Rab GTPases
smm:Smp_125350	3. Hydrolases;3.1 Acting on ester bonds;3.1.1 Carboxylic-ester hydrolases
smm:Smp_142900	none
smm:Smp_143770	none
smm:Smp_023840	none
smm:Smp_149390	none
smm:Smp_077980	3. Hydrolases;3.4 Acting on peptide bonds (peptidases);3.4.21 Serine endopeptidases
smm:Smp_163720	none
smm:Smp_204400	none
smm:Smp_017860	none
smm:Smp_094710	none
smm:Smp_146010	3. Hydrolases;3.4 Acting on peptide bonds (peptidases);3.4.24 Metalloendopeptidases
smm:Smp_088090	none
smm:Smp_172960	none
smm:Smp_152940	none
smm:Smp_122500	none
smm:Smp_131410	none
smm:Smp_131490	none
smm:Smp_151780	none
smm:Smp_131690	2. Transferases;2.7 Transferring phosphorus-containing groups;2.7.11 Protein-serine/threonine kinases
smm:Smp_090520	Metabolism;Nucleotide metabolism;00230 Purine metabolism|Metabolism;Nucleotide metabolism;00240 Pyrimidine metabolism|Metabolism;Metabolism of cofactors and vitamins;00760 Nicotinate and nicotinamide metabolism
smm:Smp_119170	none
smm:Smp_117920	Metabolism;Lipid metabolism;00062 Fatty acid elongation|Metabolism;Lipid metabolism;01040 Biosynthesis of unsaturated fatty acids
smm:Smp_147510	Metabolism;Energy metabolism;00190 Oxidative phosphorylation|Metabolism;Metabolism of cofactors and vitamins;00860 Porphyrin and chlorophyll metabolism
smm:Smp_167490	none
smm:Smp_080730	2. Transferases;2.7 Transferring phosphorus-containing groups;2.7.11 Protein-serine/threonine kinases
smm:Smp_070030	Cellular Processes;Transport and catabolism;04144 Endocytosis|Endosome - Lysosome transport;Endosomal sorting complexes required for transport (ESCRT);ESCRT-III complex
smm:Smp_016240	none
smm:Smp_001280	none
smm:Smp_197830	none
smm:Smp_173610	none
smm:Smp_172250	none
smm:Smp_185420	none
smm:Smp_091750	none
smm:Smp_197020	none
smm:Smp_000850	Genetic Information Processing;Folding, sorting and degradation;04141 Protein processing in endoplasmic reticulum|Heat shock proteins;HSP40 / DNAJ;Smp_000850
smm:Smp_179710	Metabolism;Carbohydrate metabolism;00630 Glyoxylate and dicarboxylate metabolism|Metabolism;Amino acid metabolism;00260 Glycine, serine and threonine metabolism
smm:Smp_098850	none
smm:Smp_179810	Eukaryotic cytoskeleton proteins;Actin filaments / Microfilaments;Actin-binding proteins
smm:Smp_129350	Small (Monomeric) G-proteins;Rab Family;Rab45
smm:Smp_033370	none
smm:Smp_194770	Metabolism;Amino acid metabolism;00330 Arginine and proline metabolism|2. Transferases;2.7 Transferring phosphorus-containing groups;2.7.3 Phosphotransferases with a nitrogenous group as acceptor
smm:Smp_133840	none
smm:Smp_015980	Metabolism;Energy metabolism;00190 Oxidative phosphorylation
smm:Smp_147470	none
smm:Smp_042340	none
smm:Smp_019820	none
smm:Smp_053300	Eukaryotic Type;Nucleosome assembly factors;Histones
smm:Smp_139400	Protein Tyrosine phosphatases (PTPs);Class I PTPs (Dual specificity phosphatases);Phosphatase and Tensin homologs (PTEN)
smm:Smp_128220	none
smm:Smp_148390	none
smm:Smp_052470	none
smm:Smp_098610	none
smm:Smp_074560	none
smm:Smp_138080	none
smm:Smp_045300	none
smm:Smp_045550	Exosomal proteins;Exosomal proteins of haemopoietic cells (B-cell, T-cell, DC-cell, reticulocyte, and mast cell);Smp_045550|Exosomal proteins;Exosomal proteins of other body fluids (saliva and urine);Smp_045550|Exosomal proteins;Exosomal proteins of colorectal cancer cells;Smp_045550
smm:Smp_006840	none
smm:Smp_117170	none
smm:Smp_151230	Heat shock proteins;GimC;Smp_151230
smm:Smp_030000	Metabolism;Metabolism of other amino acids;00480 Glutathione metabolism|3. Hydrolases;3.4 Acting on peptide bonds (peptidases);3.4.11 Aminopeptidases
smm:Smp_209040	none
smm:Smp_187770	none
smm:Smp_077920	none
smm:Smp_210500	none
smm:Smp_136310	Solute Carrier Family (SLC);SLC10: Sodium bile salt cotransporter;Smp_136310
smm:Smp_107700	none
smm:Smp_054010	Environmental Information Processing;Signal transduction;04150 mTOR signaling pathway|Solute Carrier Family (SLC);SLC7: Cationic amino acid transporter/glycoprotein-associated;Smp_054010
smm:Smp_048030	none
smm:Smp_036950	none
smm:Smp_152020	none
smm:Smp_130070	none
smm:Smp_022890	none
smm:Smp_147050	Metabolism;Energy metabolism;00190 Oxidative phosphorylation|Environmental Information Processing;Signal transduction;04150 mTOR signaling pathway
smm:Smp_001000	none
smm:Smp_146840	1. Immunoglobulin Superfamily;Neural system;4/6 subfamily|1. Immunoglobulin Superfamily;Neural system;10/6 subfamily
smm:Smp_205760	none
smm:Smp_154080	none
smm:Smp_184370	none
smm:Smp_143340	1. Oxidoreductases;1.8 Acting on a sulfur group of donors;1.8.4 With a disulfide as acceptor
smm:Smp_124040	none
smm:Smp_048240	Metabolism;Carbohydrate metabolism;00051 Fructose and mannose metabolism|Metabolism;Carbohydrate metabolism;00520 Amino sugar and nucleotide sugar metabolism
smm:Smp_005500	Metabolism;Glycan biosynthesis and metabolism;00512 Mucin type O-glycan biosynthesis|2. Transferases;2.4 Glycosyltransferases;2.4.1 Hexosyltransferases
smm:Smp_089570	none
smm:Smp_144050	3. Hydrolases;3.1 Acting on ester bonds;3.1.3 Phosphoric-monoester hydrolases
smm:Smp_128480	Environmental Information Processing;Signal transduction;04310 Wnt signaling pathway|Environmental Information Processing;Signal transduction;04070 Phosphatidylinositol signaling system|Environmental Information Processing;Signal transduction;04150 mTOR signaling pathway
smm:Smp_089670	Autophagy;Chaperone mediated autophagy (CMA);Selective cargos|Exosomal proteins;Exosomal proteins of colorectal cancer cells;Smp_089670
smm:Smp_015730	Metabolism;Energy metabolism;00190 Oxidative phosphorylation
smm:Smp_203830	none
smm:Smp_143710	none
smm:Smp_123290	2. Transferases;2.7 Transferring phosphorus-containing groups;2.7.11 Protein-serine/threonine kinases
smm:Smp_095010	none
smm:Smp_160360	Solute Carrier Family (SLC);SLC6: Sodium- and chloride-dependent neurotransmitter transporter;Smp_160360
smm:Smp_199210	none
smm:Smp_063930	Protein Ser/ Thr phosphatases;Phosphoprotein phosphatases (PPPs);Protein phosphatase-1
smm:Smp_131220	3. Hydrolases;3.4 Acting on peptide bonds (peptidases);3.4.14 Dipeptidyl-peptidases and tripeptidyl-peptidases
smm:Smp_090790	none
smm:Smp_124070	none
smm:Smp_149320	Solute Carrier Family (SLC);SLC25: Mitochondrial carrier;Smp_149320
smm:Smp_072080	Metabolism;Metabolism of cofactors and vitamins;00790 Folate biosynthesis|4. Lyases;4.1 Carbon-carbon lyases;4.1.2 Aldehyde-lyases
smm:Smp_164480	Cellular Processes;Transport and catabolism;04145 Phagosome|Eukaryotic Type;Centrosome formation and ciliogenesis proteins;Microtubules and associated factors
smm:Smp_088950	Genetic Information Processing;Folding, sorting and degradation;04141 Protein processing in endoplasmic reticulum|Heat shock proteins;HSP110;Smp_088950
smm:Smp_144770	none
smm:Smp_052990	none
smm:Smp_190390	none
smm:Smp_106390	none
smm:Smp_160740	Solute Carrier Family (SLC);SLC44: Choline-like transporter;Smp_160740|Exosomal proteins;Exosomal proteins of bladder cancer cells;Smp_160740
smm:Smp_149780	Protein Ser/ Thr phosphatases;Phosphoprotein phosphatases (PPPs);Protein phosphatase-1
smm:Smp_144590	none
smm:Smp_046630	none
smm:Smp_027430	none
smm:Smp_089270	none
smm:Smp_047020	none
smm:Smp_134140	Metabolism;Nucleotide metabolism;00230 Purine metabolism|3. Hydrolases;3.1 Acting on ester bonds;3.1.4 Phosphoric-diester hydrolases
smm:Smp_127670	none
smm:Smp_167730	none
smm:Smp_166690	none
smm:Smp_156540	none
smm:Smp_112930	none
smm:Smp_004080	Solute Carrier Family (SLC);SLC25: Mitochondrial carrier;Smp_004080
smm:Smp_201150	none
smm:Smp_096760	Metabolism;Carbohydrate metabolism;00010 Glycolysis / Gluconeogenesis|Metabolism;Amino acid metabolism;00260 Glycine, serine and threonine metabolism
smm:Smp_078590	none
smm:Smp_060660	none
smm:Smp_156320	Solute Carrier Family (SLC);SLC6: Sodium- and chloride-dependent neurotransmitter transporter;Smp_156320
smm:Smp_167310	Metabolism;Metabolism of cofactors and vitamins;00670 One carbon pool by folate|Genetic Information Processing;Translation;00970 Aminoacyl-tRNA biosynthesis
smm:Smp_155320	none
smm:Smp_159400	none
smm:Smp_164950	none
smm:Smp_144110	none
smm:Smp_193350	none
smm:Smp_201730	none
smm:Smp_201130	none
smm:Smp_046810	none
smm:Smp_087550	none
smm:Smp_108390	Eukaryotic Type;Nucleosome assembly factors;Histones|Exosomal proteins;Exosomal proteins of haemopoietic cells (B-cell, T-cell, DC-cell, reticulocyte, and mast cell);Smp_108390
smm:Smp_143730	none
smm:Smp_160550	none
smm:Smp_180280	none
smm:Smp_043150	Genetic Information Processing;Folding, sorting and degradation;04141 Protein processing in endoplasmic reticulum|Cellular Processes;Transport and catabolism;04145 Phagosome
smm:Smp_200510	none
smm:Smp_092460	none
smm:Smp_143460	none
smm:Smp_169420	none
smm:Smp_181700	none
smm:Smp_004190	Solute Carrier Family (SLC);SLC7: Cationic amino acid transporter/glycoprotein-associated;Smp_004190
smm:Smp_211180	none
smm:Smp_146280	none
smm:Smp_059980	Metabolism;Amino acid metabolism;00220 Arginine biosynthesis|Metabolism;Amino acid metabolism;00330 Arginine and proline metabolism
smm:Smp_110040	none
smm:Smp_165440	1. Immunoglobulin Superfamily;Others;ROBO4; roundabout, axon guidance receptor, homolog 4 (Drosophila) [KO:K06784]|7. Others;FLRT; leucine-rich repeat transmembrane protein FLRT [KO:K16362];Smp_165440
smm:Smp_032490	none
smm:Smp_085410	none
smm:Smp_072660	none
smm:Smp_046290	none
smm:Smp_040190	none
smm:Smp_179460	none
smm:Smp_159090	none
smm:Smp_033040	Metabolism;Carbohydrate metabolism;00010 Glycolysis / Gluconeogenesis|Metabolism;Carbohydrate metabolism;00620 Pyruvate metabolism|Metabolism;Carbohydrate metabolism;00640 Propanoate metabolism
smm:Smp_202690	none
smm:Smp_129270	Metabolism;Nucleotide metabolism;00230 Purine metabolism|3. Hydrolases;3.1 Acting on ester bonds;3.1.4 Phosphoric-diester hydrolases
smm:Smp_075360	none
smm:Smp_032500	Genetic Information Processing;Replication and repair;03030 DNA replication|3. Hydrolases;3.6 Acting on acid anhydrides;3.6.4 Acting on acid anhydrides to facilitate cellular and subcellular movement
smm:Smp_155930	none
smm:Smp_174540	Metabolism;Metabolism of other amino acids;00480 Glutathione metabolism|3. Hydrolases;3.4 Acting on peptide bonds (peptidases);3.4.11 Aminopeptidases
smm:Smp_144130	none
smm:Smp_150880	none
smm:Smp_126290	none
smm:Smp_153960	Environmental Information Processing;Signal transduction;04310 Wnt signaling pathway|Environmental Information Processing;Signal transduction;04330 Notch signaling pathway
smm:Smp_146260	none
smm:Smp_043120	none
smm:Smp_121190	Voltage-gated cation channels;K+ channel, KCNB, Kv2.x (Shab);Smp_121190
smm:Smp_012560	none
smm:Smp_164140	none
smm:Smp_148100	none
smm:Smp_091460	Metabolism;Carbohydrate metabolism;00630 Glyoxylate and dicarboxylate metabolism|Metabolism;Energy metabolism;00910 Nitrogen metabolism
smm:Smp_145720	Endosome - Lysosome transport;Arf GTPases and associated proteins;BLOC-one-related complex (BORC)
smm:Smp_009600	Environmental Information Processing;Signal transduction;04068 FoxO signaling pathway|2. Transferases;2.7 Transferring phosphorus-containing groups;2.7.11 Protein-serine/threonine kinases
smm:Smp_077180	2. Transferases;2.7 Transferring phosphorus-containing groups;2.7.11 Protein-serine/threonine kinases
smm:Smp_079230	5. Isomerases;5.2 cis-trans-Isomerases;5.2.1 cis-trans Isomerases (only sub-subclass identified to date)
smm:Smp_163240	Eukaryotic Type;Other transcription factors;T-box
smm:Smp_200090	none
smm:Smp_039620	none
smm:Smp_176410	none
smm:Smp_170340	Environmental Information Processing;Signaling molecules and interaction;04512 ECM-receptor interaction|Human Diseases;Endocrine and metabolic diseases;04933 AGE-RAGE signaling pathway in diabetic complications
smm:Smp_155120	none
smm:Smp_069400	none
smm:Smp_145460	none
smm:Smp_096390	Environmental Information Processing;Signal transduction;04070 Phosphatidylinositol signaling system|Protein Ser/ Thr phosphatases;Phosphoprotein phosphatases (PPPs);Calcineurin (PPP3/ PP2B)
smm:Smp_180200	2. Transferases;2.7 Transferring phosphorus-containing groups;2.7.7 Nucleotidyltransferases
smm:Smp_072340	Genetic Information Processing;Folding, sorting and degradation;03050 Proteasome|Eukaryotic proteasome;Regulatory particles;PA700 (19S proteasome)
smm:Smp_054840	Genetic Information Processing;Replication and repair;03030 DNA replication|3. Hydrolases;3.6 Acting on acid anhydrides;3.6.4 Acting on acid anhydrides to facilitate cellular and subcellular movement
smm:Smp_152090	none
smm:Smp_004820	Genetic Information Processing;Folding, sorting and degradation;03060 Protein export|3. Hydrolases;3.4 Acting on peptide bonds (peptidases);3.4.- Acting on peptide bonds (peptidases)
smm:Smp_203780	none
smm:Smp_154560	none
smm:Smp_102190	Metabolism;Lipid metabolism;00062 Fatty acid elongation|Metabolism;Lipid metabolism;01040 Biosynthesis of unsaturated fatty acids
smm:Smp_147500	none
smm:Smp_139030	none
smm:Smp_047620	Environmental Information Processing;Signal transduction;04068 FoxO signaling pathway|Eukaryotic Type;DNA Replication Termination Factors;Prevention of re-replication factors
smm:Smp_162510	Solute Carrier Family (SLC);SLC46: Folate transporter;Smp_162510|Major Facilitator Superfamily (MFS);Organic acid transporters;Proton coupled folate transporter/heme carrier protein (PCFT/HCP) family [TC:2.A.1.50]
smm:Smp_189290	none
smm:Smp_130580	none
smm:Smp_145490	Eukaryotic Type;mRNA surveillance and transport factors;Factors involved in mRNA localization
smm:Smp_002930	Eukaryotic Type;Nucleosome assembly factors;Histones|Exosomal proteins;Exosomal proteins of haemopoietic cells (B-cell, T-cell, DC-cell, reticulocyte, and mast cell);Smp_002930
smm:Smp_046600	Cellular Processes;Transport and catabolism;04145 Phagosome|Eukaryotic type;RNA polymerase II system;Coactivators
smm:Smp_044580	Genetic Information Processing;Translation;03010 Ribosome|Ribosomal Proteins;Eukaryotes;Large subunit
smm:Smp_157070	none
smm:Smp_180950	Solute Carrier Family (SLC);SLC4: Bicarbonate transporter;Smp_180950|Exosomal proteins;Exosomal proteins of other body fluids (saliva and urine);Smp_180950
smm:Smp_137710	Cellular Processes;Transport and catabolism;04142 Lysosome|Major Facilitator Superfamily (MFS);Unknown transporters;Others
smm:Smp_159760	Metabolism;Glycan biosynthesis and metabolism;00604 Glycosphingolipid biosynthesis - ganglio series|2. Transferases;2.3 Acyltransferases;2.3.1 Transferring groups other than aminoacyl groups
smm:Smp_041970	none
smm:Smp_088270	3. Hydrolases;3.4 Acting on peptide bonds (peptidases);3.4.17 Metallocarboxypeptidases
smm:Smp_124390	none
smm:Smp_148810	none
smm:Smp_175070	none
smm:Smp_145140	Environmental Information Processing;Signal transduction;04310 Wnt signaling pathway|Environmental Information Processing;Signal transduction;04150 mTOR signaling pathway
smm:Smp_079560	Genetic Information Processing;Replication and repair;03030 DNA replication|3. Hydrolases;3.6 Acting on acid anhydrides;3.6.4 Acting on acid anhydrides to facilitate cellular and subcellular movement
smm:Smp_083220	none
smm:Smp_045010	none
smm:Smp_137190	Metabolism;Metabolism of cofactors and vitamins;00860 Porphyrin and chlorophyll metabolism|1. Oxidoreductases;1.16 Oxidizing metal ions;1.16.3 With oxygen as acceptor
smm:Smp_129390	none
smm:Smp_158510	Metabolism;Lipid metabolism;00561 Glycerolipid metabolism|2. Transferases;2.3 Acyltransferases;2.3.1 Transferring groups other than aminoacyl groups
smm:Smp_145920	2. Transferases;2.8 Transferring sulfur-containing groups;2.8.2 Sulfotransferases
smm:Smp_059250	Genetic Information Processing;Folding, sorting and degradation;03018 RNA degradation|3. Hydrolases;3.6 Acting on acid anhydrides;3.6.4 Acting on acid anhydrides to facilitate cellular and subcellular movement
smm:Smp_149120	Eukaryotic Type;DNA Replication Initiation Factors;pre-RC (pre-replication complex)|Eukaryotic Type;Centrosome formation and ciliogenesis proteins;Centrosome duplication proteins
smm:Smp_165800	Environmental Information Processing;Membrane transport;02010 ABC transporters|ABC Transporters, Eukaryotic Type;ABCA (ABC1) subfamily;ABCA1, 2, 3, 4, 7, 12, 13 subgroups
smm:Smp_019060	Genetic Information Processing;Folding, sorting and degradation;03060 Protein export|Genetic Information Processing;Folding, sorting and degradation;04141 Protein processing in endoplasmic reticulum
smm:Smp_170560	none
smm:Smp_059570	none
smm:Smp_134490	none
smm:Smp_192570	none
smm:Smp_163930	none
smm:Smp_074140	Exosomal proteins;Exosomal proteins of bladder cancer cells;Smp_074140
smm:Smp_146160	none
smm:Smp_094140	Genetic Information Processing;Replication and repair;03030 DNA replication|3. Hydrolases;3.6 Acting on acid anhydrides;3.6.4 Acting on acid anhydrides to facilitate cellular and subcellular movement
smm:Smp_146790	none
smm:Smp_054070	none
smm:Smp_170640	none
smm:Smp_136200	none
smm:Smp_210110	none
smm:Smp_199740	none
smm:Smp_180890	none
smm:Smp_144220	Metabolism;Amino acid metabolism;00260 Glycine, serine and threonine metabolism|Metabolism;Amino acid metabolism;00330 Arginine and proline metabolism
smm:Smp_132040	Heat shock proteins;HSP40 / DNAJ;Smp_132040
smm:Smp_212570	none
smm:Smp_150460	none
smm:Smp_141490	none
smm:Smp_151060	NA;NA;NA|NA;NA;NA
smm:Smp_212380	none
smm:Smp_198850	none
smm:Smp_033200	none
smm:Smp_198960	none
smm:Smp_197450	none
smm:Smp_018290	2. Transferases;2.7 Transferring phosphorus-containing groups;2.7.11 Protein-serine/threonine kinases
smm:Smp_105360	Environmental Information Processing;Signal transduction;04330 Notch signaling pathway
smm:Smp_085990	none
smm:Smp_168550	1. Oxidoreductases;1.1 Acting on the CH-OH group of donors;1.1.1 With NAD+ or NADP+ as acceptor
smm:Smp_085150	Metabolism;Carbohydrate metabolism;00010 Glycolysis / Gluconeogenesis|Metabolism;Carbohydrate metabolism;00030 Pentose phosphate pathway|Metabolism;Carbohydrate metabolism;00052 Galactose metabolism
smm:Smp_113200	none
smm:Smp_041460	none
smm:Smp_064150	Solute Carrier Family (SLC);SLC25: Mitochondrial carrier;Smp_064150
smm:Smp_131020	none
smm:Smp_164760	none
smm:Smp_199120	none
smm:Smp_066900	Other Transporters;Pores ion channels [TC:1];Smp_066900
smm:Smp_135280	Cellular Processes;Transport and catabolism;04144 Endocytosis|Endosome - Golgi transport;Arf GTPases and associated proteins;Arf GTPase associated proteins
smm:Smp_137990	SNARE;SNARE associated proteins;Syntaxin-binding proteins
smm:Smp_172340	none
smm:Smp_072190	none
smm:Smp_158640	Genetic Information Processing;Translation;03010 Ribosome|Ribosomal Proteins;Mitochondria/ Chloroplast;Small subunit
smm:Smp_159230	none
smm:Smp_174260	none
smm:Smp_143980	none
smm:Smp_055440	none
smm:Smp_144450	none
smm:Smp_155240	none
smm:Smp_145040	none
smm:Smp_173030	none
smm:Smp_123670	3. Hydrolases;3.1 Acting on ester bonds;3.1.3 Phosphoric-monoester hydrolases
smm:Smp_081190	Environmental Information Processing;Signal transduction;04310 Wnt signaling pathway|Environmental Information Processing;Signal transduction;04350 TGF-beta signaling pathway|Environmental Information Processing;Signal transduction;04150 mTOR signaling pathway
smm:Smp_094880	Metabolism;Carbohydrate metabolism;00500 Starch and sucrose metabolism|2. Transferases;2.4 Glycosyltransferases;2.4.1 Hexosyltransferases
smm:Smp_022340	none
smm:Smp_064380	Metabolism;Amino acid metabolism;00250 Alanine, aspartate and glutamate metabolism|Metabolism;Amino acid metabolism;00270 Cysteine and methionine metabolism|Metabolism;Amino acid metabolism;00220 Arginine biosynthesis
smm:Smp_023830	none
smm:Smp_144430	none
smm:Smp_081700	none
smm:Smp_126990	Exocytosis;Small GTPases and associated proteins;Rab associated proteins
smm:Smp_101100	none
smm:Smp_190970	none
smm:Smp_127030	3. Hydrolases;3.4 Acting on peptide bonds (peptidases);3.4.24 Metalloendopeptidases
smm:Smp_021590	Others;Rho GTPase associated proteins;Rho GTPase-activating proteins|Eukaryotic Type;Centrosome formation and ciliogenesis proteins;Centrosome duplication proteins
smm:Smp_053800	Mitochondrial quality control factors;Mitochondrial dynamics;Fission and Fusion factors|Solute Carrier Family (SLC);SLC25: Mitochondrial carrier;Smp_053800
smm:Smp_048830	Metabolism;Energy metabolism;00190 Oxidative phosphorylation
smm:Smp_118100	2. Transferases;2.7 Transferring phosphorus-containing groups;2.7.10 Protein-tyrosine kinases
smm:Smp_130750	Genetic Information Processing;Folding, sorting and degradation;03018 RNA degradation|Eukaryotic Type;mRNA surveillance and transport factors;mRNA cycle factors
smm:Smp_141700	none
smm:Smp_141510	Exocytosis;Calcium ion-dependent exocytosis;Others|7. Others;NRXN; neurexin [KO:K07377];Smp_141510
smm:Smp_133740	Eukaryotic type;RNA polymerase II system;Mediator complex
smm:Smp_074390	Genetic Information Processing;Translation;03013 RNA transport|Eukaryotic Type;mRNA surveillance and transport factors;Transport factors
smm:Smp_144960	none
smm:Smp_166390	none
smm:Smp_153780	none
smm:Smp_120390	none
smm:Smp_007550	Metabolism;Lipid metabolism;00590 Arachidonic acid metabolism|3. Hydrolases;3.3 Acting on ether bonds;3.3.2 Ether hydrolases
smm:Smp_068680	none
smm:Smp_163950	none
smm:Smp_132280	none
smm:Smp_128810	Metabolism;Glycan biosynthesis and metabolism;00563 Glycosylphosphatidylinositol(GPI)-anchor biosynthesis|2. Transferases;2.4 Glycosyltransferases;2.4.1 Hexosyltransferases
smm:Smp_176820	none
smm:Smp_151790	none
smm:Smp_185180	none
smm:Smp_030220	Metabolism;Carbohydrate metabolism;00630 Glyoxylate and dicarboxylate metabolism|3. Hydrolases;3.1 Acting on ester bonds;3.1.3 Phosphoric-monoester hydrolases
smm:Smp_166560	Eukaryotic Type;Helix-turn-helix;Homeo domain only, AbdB
smm:Smp_072740	2. Transferases;2.3 Acyltransferases;2.3.2 Aminoacyltransferases
smm:Smp_136560	Endoplasmic reticulum (ER) - Golgi transport;Others;Others|Other Transporters;Pores ion channels [TC:1];Smp_136560
smm:Smp_173770	none
smm:Smp_044970	Metabolism;Carbohydrate metabolism;00020 Citrate cycle (TCA cycle)|Metabolism;Amino acid metabolism;00310 Lysine degradation|Metabolism;Amino acid metabolism;00380 Tryptophan metabolism
smm:Smp_044000	Other Transporters;Pores ion channels [TC:1];Smp_044000
smm:Smp_169180	2. Transferases;2.3 Acyltransferases;2.3.2 Aminoacyltransferases
smm:Smp_129820	none
smm:Smp_153520	Others;Rho GTPase associated proteins;Rho guanine nucleotide exchange factors (GEFs)
smm:Smp_155850	none
smm:Smp_159050	4. Link Protein Family;AGC1, CSPG1; aggrecan 1 [KO:K06792];Smp_159050|4. Link Protein Family;VCAN, CSPG2; versican core protein [KO:K06793];Smp_159050|4. Link Protein Family;NCAN, CSPG3; neurocan core protein [KO:K06794];Smp_159050
smm:Smp_034850	none
smm:Smp_176130	3. Hydrolases;3.6 Acting on acid anhydrides;3.6.3 Acting on acid anhydrides to catalyse transmembrane movement of substances
smm:Smp_143410	none
smm:Smp_154160	Endoplasmic reticulum (ER) - Golgi transport;Retrieval pathways;Rab associated proteins
smm:Smp_194360	none
smm:Smp_051930	Metabolism;Glycan biosynthesis and metabolism;00512 Mucin type O-glycan biosynthesis|2. Transferases;2.4 Glycosyltransferases;2.4.1 Hexosyltransferases
smm:Smp_143490	Genetic Information Processing;Replication and repair;03030 DNA replication|3. Hydrolases;3.6 Acting on acid anhydrides;3.6.4 Acting on acid anhydrides to facilitate cellular and subcellular movement
smm:Smp_075420	none
smm:Smp_074080	Environmental Information Processing;Signal transduction;04310 Wnt signaling pathway|Environmental Information Processing;Signal transduction;04068 FoxO signaling pathway
smm:Smp_070780	Metabolism;Carbohydrate metabolism;00052 Galactose metabolism|Metabolism;Carbohydrate metabolism;00520 Amino sugar and nucleotide sugar metabolism
smm:Smp_012780	none
smm:Smp_032950	none
smm:Smp_156610	none
smm:Smp_180190	none
smm:Smp_133550	Environmental Information Processing;Signaling molecules and interaction;04080 Neuroactive ligand-receptor interaction|Class A. Rhodopsin family;Neuropeptide;Neuropeptide Y [OT]
smm:Smp_175840	Eukaryotic Type;mRNA surveillance and transport factors;mRNA cycle factors
smm:Smp_109090	none
smm:Smp_042400	none
smm:Smp_196020	Metabolism;Glycan biosynthesis and metabolism;00563 Glycosylphosphatidylinositol(GPI)-anchor biosynthesis
smm:Smp_210320	none
smm:Smp_150740	none
smm:Smp_143840	Metabolism;Carbohydrate metabolism;00500 Starch and sucrose metabolism|2. Transferases;2.4 Glycosyltransferases;2.4.1 Hexosyltransferases
smm:Smp_164440	none
smm:Smp_158960	none
smm:Smp_018760	Metabolism;Glycan biosynthesis and metabolism;00510 N-Glycan biosynthesis|Genetic Information Processing;Folding, sorting and degradation;04141 Protein processing in endoplasmic reticulum
smm:Smp_123490	Metabolism;Metabolism of cofactors and vitamins;00760 Nicotinate and nicotinamide metabolism|2. Transferases;2.7 Transferring phosphorus-containing groups;2.7.7 Nucleotidyltransferases
smm:Smp_067500	none
smm:Smp_174910	Eukaryotic Type;Centrosome formation and ciliogenesis proteins;Spindle formation proteins
smm:Smp_139230	Metabolism;Glycan biosynthesis and metabolism;00512 Mucin type O-glycan biosynthesis|2. Transferases;2.4 Glycosyltransferases;2.4.1 Hexosyltransferases
smm:Smp_156530	1. Oxidoreductases;1.14 Acting on paired donors, with incorporation or reduction of molecular oxygen;1.14.17 With reduced ascorbate as one donor, and incorporation of one atom of oxygen into the other donor|4. Lyases;4.3 Carbon-nitrogen lyases;4.3.2 Amidine-lyases
smm:Smp_099800	Eukaryotic Type;DNA Replication Termination Factors;Telomerase complex (animals)
smm:Smp_054800	none
smm:Smp_169870	Cellular Processes;Transport and catabolism;04142 Lysosome|Exosomal proteins;Exosomal proteins of other body fluids (saliva and urine);Smp_169870
smm:Smp_169970	Eukaryotic Type;Centromeric chromatin formation proteins;Kinetochore proteins
smm:Smp_135210	none
smm:Smp_172610	Eukaryotic Type;Sister chromatid separation proteins;Aurora kinases
smm:Smp_026030	Genetic Information Processing;Replication and repair;03440 Homologous recombination|3. Hydrolases;3.6 Acting on acid anhydrides;3.6.4 Acting on acid anhydrides to facilitate cellular and subcellular movement
smm:Smp_151560	3. Hydrolases;3.6 Acting on acid anhydrides;3.6.4 Acting on acid anhydrides to facilitate cellular and subcellular movement
smm:Smp_135380	Eukaryotic Type;Zinc finger;Cys2His2 developmental/cell cycle regulators, Krueppel-like
smm:Smp_203290	none
smm:Smp_121390	none
smm:Smp_162620	2. Transferases;2.1 Transferring one-carbon groups;2.1.1 Methyltransferases
smm:Smp_145090	none
smm:Smp_126320	none
smm:Smp_006760	Endosome - Lysosome transport;Others;Others
smm:Smp_076580	Metabolism;Metabolism of cofactors and vitamins;00830 Retinol metabolism|1. Oxidoreductases;1.1 Acting on the CH-OH group of donors;1.1.1 With NAD+ or NADP+ as acceptor
smm:Smp_001430	none
smm:Smp_023860	none
smm:Smp_203810	none
smm:Smp_173150	Cellular Processes;Transport and catabolism;04142 Lysosome|Exosomal proteins;Proteins found in most exosomes;Smp_173150
smm:Smp_184780	none
smm:Smp_141980	Metabolism;Nucleotide metabolism;00230 Purine metabolism|3. Hydrolases;3.1 Acting on ester bonds;3.1.4 Phosphoric-diester hydrolases
smm:Smp_165170	Related to voltage-gated cation channels;Transient receptor potential family, TRPM (Melastatin/Long TRP);Smp_165170
smm:Smp_133490	2. Transferases;2.7 Transferring phosphorus-containing groups;2.7.11 Protein-serine/threonine kinases
smm:Smp_037230	Eukaryotic Type;Check point factors;Other check point factors|Eukaryotic cytoskeleton proteins;Actin filaments / Microfilaments;Actin-binding proteins
smm:Smp_058190	none
smm:Smp_167450	none
smm:Smp_123280	none
smm:Smp_129960	none
smm:Smp_127500	none
smm:Smp_132930	none
smm:Smp_166770	none
smm:Smp_146810	none
smm:Smp_004440	none
smm:Smp_082300	none
smm:Smp_162340	Genetic Information Processing;Replication and repair;03460 Fanconi anemia pathway|2. Transferases;2.7 Transferring phosphorus-containing groups;2.7.11 Protein-serine/threonine kinases
smm:Smp_156410	none
smm:Smp_018150	Metabolism;Glycan biosynthesis and metabolism;00510 N-Glycan biosynthesis|Genetic Information Processing;Folding, sorting and degradation;04141 Protein processing in endoplasmic reticulum
smm:Smp_139200	Eukaryotic Type;Zinc finger;Cys4 nerve growth factor IB-like|4. Nerve growth factor IB like;4A. Nerve growth factor IB like receptor;Smp_139200
smm:Smp_183710	Cellular Processes;Transport and catabolism;04145 Phagosome|Eukaryotic type;RNA polymerase II system;Coactivators
smm:Smp_006060	none
smm:Smp_072800	Metabolism;Nucleotide metabolism;00230 Purine metabolism|Metabolism;Nucleotide metabolism;00240 Pyrimidine metabolism
smm:Smp_167190	Exosomal proteins;Exosomal proteins of other cancer cells;Smp_167190
smm:Smp_202650	none
smm:Smp_153730	Eukaryotic Type;Pre-60S particles;5-FMC complex
smm:Smp_159570	none
smm:Smp_140800	none
smm:Smp_082030	3. Hydrolases;3.5 Acting on carbon-nitrogen bonds, other than peptide bonds;3.5.1 In linear amides
smm:Smp_151420	Metabolism;Lipid metabolism;00564 Glycerophospholipid metabolism|Metabolism;Lipid metabolism;00565 Ether lipid metabolism
smm:Smp_149040	none
smm:Smp_185800	none
smm:Smp_177790	Mitochondrial quality control factors;Regulator of mitochondrial biogenesis;Proteins involved in Fe-S cluster biogenesis
smm:Smp_075470	Metabolism;Metabolism of cofactors and vitamins;00730 Thiamine metabolism|Genetic Information Processing;Folding, sorting and degradation;04122 Sulfur relay system
smm:Smp_176310	Environmental Information Processing;Signaling molecules and interaction;04080 Neuroactive ligand-receptor interaction|Cys-loop superfamily;Acetylcholine (nicotinic);Smp_176310
smm:Smp_151310	1. Immunoglobulin Superfamily;Neural system;4/6 subfamily|1. Immunoglobulin Superfamily;Neural system;10/6 subfamily
smm:Smp_160590	none
smm:Smp_158360	none
smm:Smp_104110	Environmental Information Processing;Signal transduction;04310 Wnt signaling pathway|Environmental Information Processing;Signal transduction;04350 TGF-beta signaling pathway|Environmental Information Processing;Signal transduction;04150 mTOR signaling pathway
smm:Smp_065150	2. Transferases;2.3 Acyltransferases;2.3.1 Transferring groups other than aminoacyl groups
smm:Smp_141010	Endosome - Lysosome transport;Others;Ferlins|Exosomal proteins;Exosomal proteins of other body fluids (saliva and urine);Smp_141010
smm:Smp_125240	none
smm:Smp_028620	none
smm:Smp_027920	Cellular Processes;Transport and catabolism;04145 Phagosome|Eukaryotic Type;mRNA surveillance and transport factors;mRNA cycle factors
smm:Smp_013860	Metabolism;Amino acid metabolism;00270 Cysteine and methionine metabolism|Metabolism;Metabolism of other amino acids;00480 Glutathione metabolism
smm:Smp_139730	Eukaryotic Type;Centrosome formation and ciliogenesis proteins;Intraflagellar transport (IFT) complex B
smm:Smp_045040	2. Transferases;2.1 Transferring one-carbon groups;2.1.1 Methyltransferases
smm:Smp_056390	Cellular Processes;Transport and catabolism;04137 Mitophagy - animal|2. Transferases;2.7 Transferring phosphorus-containing groups;2.7.11 Protein-serine/threonine kinases
smm:Smp_134590	SNARE;SNARE associated proteins;Syntaxin-binding proteins
smm:Smp_131810	Metabolism;Glycan biosynthesis and metabolism;00514 Other types of O-glycan biosynthesis|2. Transferases;2.4 Glycosyltransferases;2.4.1 Hexosyltransferases
smm:Smp_055200	Metabolism;Glycan biosynthesis and metabolism;00510 N-Glycan biosynthesis|Genetic Information Processing;Folding, sorting and degradation;04141 Protein processing in endoplasmic reticulum
smm:Smp_084910	none
smm:Smp_146910	Metabolism;Lipid metabolism;00564 Glycerophospholipid metabolism|2. Transferases;2.3 Acyltransferases;2.3.1 Transferring groups other than aminoacyl groups
smm:Smp_131790	Mitochondrial quality control factors;Mitochondrial respiratory chain complex assembly factors;Complex-IV assembly factors
smm:Smp_000270	none
smm:Smp_174340	none
smm:Smp_181060	none
smm:Smp_013970	none
smm:Smp_205060	none
smm:Smp_155990	none
smm:Smp_166150	2. Transferases;2.7 Transferring phosphorus-containing groups;2.7.11 Protein-serine/threonine kinases
smm:Smp_093210	none
smm:Smp_147410	none
smm:Smp_008070	Protein folding catalysts;Protein disulfide isomerase;Smp_008070
smm:Smp_042910	none
smm:Smp_137410	3. Hydrolases;3.4 Acting on peptide bonds (peptidases);3.4.22 Cysteine endopeptidases
smm:Smp_169560	Cellular Processes;Transport and catabolism;04145 Phagosome|Endocytosis;Phagocytosis;C-lectin receptors
smm:Smp_158600	Metabolism;Glycan biosynthesis and metabolism;00510 N-Glycan biosynthesis|Genetic Information Processing;Folding, sorting and degradation;04141 Protein processing in endoplasmic reticulum
smm:Smp_174410	none
smm:Smp_100540	none
smm:Smp_167500	Genetic Information Processing;Replication and repair;03410 Base excision repair|4. Lyases;4.2 Carbon-oxygen lyases;4.2.99 Other carbon-oxygen lyases
smm:Smp_149460	2. Transferases;2.7 Transferring phosphorus-containing groups;2.7.10 Protein-tyrosine kinases
smm:Smp_136800	none
smm:Smp_038100	Metabolism;Energy metabolism;00190 Oxidative phosphorylation|3. Hydrolases;3.6 Acting on acid anhydrides;3.6.3 Acting on acid anhydrides to catalyse transmembrane movement of substances
smm:Smp_134430	3. Hydrolases;3.4 Acting on peptide bonds (peptidases);3.4.24 Metalloendopeptidases
smm:Smp_032260	Genetic Information Processing;Translation;03010 Ribosome|Ribosomal Proteins;Eukaryotes;Large subunit
smm:Smp_047060	Metabolism;Energy metabolism;00190 Oxidative phosphorylation
smm:Smp_064330	Metabolism;Energy metabolism;00190 Oxidative phosphorylation
smm:Smp_174130	Mitochondrial quality control factors;Mitochondrial respiratory chain complex assembly factors;Complex-IV assembly factors|Other Transporters;Electrochemical potential-driven transporters [TC:2];Smp_174130
smm:Smp_175750	Metabolism;Amino acid metabolism;00350 Tyrosine metabolism|3. Hydrolases;3.7 Acting on carbon-carbon bonds;3.7.1 In ketonic substances
smm:Smp_179610	Cellular Processes;Transport and catabolism;04144 Endocytosis|Endosome - Golgi transport;Arf GTPases and associated proteins;Arf GTPase associated proteins
smm:Smp_048430	none
smm:Smp_126470	none
smm:Smp_053230	Metabolism;Carbohydrate metabolism;00520 Amino sugar and nucleotide sugar metabolism|1. Oxidoreductases;1.6 Acting on NADH or NADPH;1.6.2 With a heme protein as acceptor
smm:Smp_153660	Environmental Information Processing;Signal transduction;04310 Wnt signaling pathway|Environmental Information Processing;Signal transduction;04068 FoxO signaling pathway
smm:Smp_070600	Metabolism;Carbohydrate metabolism;00030 Pentose phosphate pathway|2. Transferases;2.2 Transferring aldehyde or ketonic groups;2.2.1 Transketolases and transaldolases
smm:Smp_013630	none
smm:Smp_156850	none
smm:Smp_049550	Genetic Information Processing;Folding, sorting and degradation;03060 Protein export|Genetic Information Processing;Folding, sorting and degradation;04141 Protein processing in endoplasmic reticulum
smm:Smp_036020	none
smm:Smp_157240	2. Transferases;2.7 Transferring phosphorus-containing groups;2.7.11 Protein-serine/threonine kinases
smm:Smp_159420	Endocytosis;Clathrin-mediated endocytosis;Low-density lipoprotein receptor (LDLR) family proteins
smm:Smp_164960	Metabolism;Carbohydrate metabolism;00562 Inositol phosphate metabolism|Environmental Information Processing;Signal transduction;04068 FoxO signaling pathway
smm:Smp_070190	Environmental Information Processing;Signal transduction;04330 Notch signaling pathway|2. Transferases;2.3 Acyltransferases;2.3.1 Transferring groups other than aminoacyl groups
smm:Smp_102820	Genetic Information Processing;Translation;03008 Ribosome biogenesis in eukaryotes|Eukaryotic Type;90S particles;U3 small nucleolar RNA-associated proteins
smm:Smp_022460	Metabolism;Energy metabolism;00190 Oxidative phosphorylation
smm:Smp_019010	3. Hydrolases;3.4 Acting on peptide bonds (peptidases);3.4.14 Dipeptidyl-peptidases and tripeptidyl-peptidases
smm:Smp_149740	Cell surface proteoglycans;Others;Smp_149740|Heparan sulfate/Haparin;Others;Smp_149740
smm:Smp_030440	none
smm:Smp_144970	3. Hydrolases;3.6 Acting on acid anhydrides;3.6.3 Acting on acid anhydrides to catalyse transmembrane movement of substances
smm:Smp_034660	Cellular Processes;Transport and catabolism;04144 Endocytosis|Endocytosis;Arf GTPases and associated proteins;Arf associated proteins
smm:Smp_001950	none
smm:Smp_092750	Metabolism;Nucleotide metabolism;00230 Purine metabolism|Metabolism;Nucleotide metabolism;00240 Pyrimidine metabolism
smm:Smp_050760	none
smm:Smp_090010	none
smm:Smp_198820	none
smm:Smp_161680	none
smm:Smp_086910	none
smm:Smp_163130	Exosomal proteins;Exosomal proteins of haemopoietic cells (B-cell, T-cell, DC-cell, reticulocyte, and mast cell);Smp_163130
smm:Smp_036660	none
smm:Smp_049150	Metabolism;Amino acid metabolism;00250 Alanine, aspartate and glutamate metabolism|Metabolism;Amino acid metabolism;00270 Cysteine and methionine metabolism|Metabolism;Amino acid metabolism;00220 Arginine biosynthesis
smm:Smp_005010	Metabolism;Glycan biosynthesis and metabolism;00510 N-Glycan biosynthesis|2. Transferases;2.4 Glycosyltransferases;2.4.1 Hexosyltransferases
smm:Smp_128000	none
smm:Smp_180630	Endosome - Golgi transport;Tethering complex;Conserved oligomeric Golgi (COG) complex
smm:Smp_147000	Exosomal proteins;Proteins found in most exosomes;Smp_147000
smm:Smp_208060	none
smm:Smp_140290	Genetic Information Processing;Transcription;03040 Spliceosome|Complex B;U4/U6.U5 tri-snRNP components;U4/U6.U5 tri-snRNP specific factors
smm:Smp_119980	Genetic Information Processing;Folding, sorting and degradation;03060 Protein export|Genetic Information Processing;Folding, sorting and degradation;04141 Protein processing in endoplasmic reticulum
smm:Smp_041980	Genetic Information Processing;Translation;03010 Ribosome|Ribosomal Proteins;Eukaryotes;Large subunit
smm:Smp_094250	Environmental Information Processing;Signal transduction;04068 FoxO signaling pathway|Environmental Information Processing;Signal transduction;04150 mTOR signaling pathway
smm:Smp_057530	none
smm:Smp_047370	Metabolism;Carbohydrate metabolism;00020 Citrate cycle (TCA cycle)|Metabolism;Carbohydrate metabolism;00620 Pyruvate metabolism|Metabolism;Carbohydrate metabolism;00630 Glyoxylate and dicarboxylate metabolism
smm:Smp_181460	none
smm:Smp_079480	none
smm:Smp_159450	none
smm:Smp_079700	Eukaryotic Type;beta-Scaffold factors with minor groove contacts;RHR (Rel homology region) Ankyrin only|Mitochondrial quality control factors;Regulator of mitochondrial biogenesis;Ubiquitas transcription factors
smm:Smp_199390	none
smm:Smp_130480	Cellular Processes;Transport and catabolism;04137 Mitophagy - animal|Endosome - Lysosome transport;Rab GTPases and associated proteins;Rab associated proteins
smm:Smp_123650	1. Oxidoreductases;1.11 Acting on a peroxide as acceptor;1.11.1 Peroxidases
smm:Smp_125510	none
smm:Smp_165220	Eukaryotic Type;Histone modification proteins;Polycomb group proteins
smm:Smp_054770	none
smm:Smp_124420	none
smm:Smp_036940	Genetic Information Processing;Folding, sorting and degradation;03060 Protein export|Genetic Information Processing;Folding, sorting and degradation;04141 Protein processing in endoplasmic reticulum
smm:Smp_058990	none
smm:Smp_172740	none
smm:Smp_049250	none
smm:Smp_167590	none
smm:Smp_140430	none
smm:Smp_097620	Cellular Processes;Transport and catabolism;04144 Endocytosis|Endosome - Lysosome transport;Endosomal sorting complexes required for transport (ESCRT);ESCRT-II complex
smm:Smp_071000	Genetic Information Processing;Folding, sorting and degradation;03050 Proteasome|Genetic Information Processing;Replication and repair;03440 Homologous recombination
smm:Smp_038330	Metabolism;Metabolism of terpenoids and polyketides;00900 Terpenoid backbone biosynthesis|2. Transferases;2.5 Transferring alkyl or aryl groups, other than methyl groups;2.5.1 Transferring alkyl or aryl groups, other than methyl groups (only sub-subclass identified to date)
smm:Smp_027480	Metabolism;Energy metabolism;00190 Oxidative phosphorylation
smm:Smp_108600	none
smm:Smp_202800	none
smm:Smp_210370	none
smm:Smp_050590	2. Transferases;2.3 Acyltransferases;2.3.1 Transferring groups other than aminoacyl groups
smm:Smp_160890	none
smm:Smp_130260	none
smm:Smp_058850	none
smm:Smp_203100	none
smm:Smp_088570	none
smm:Smp_008490	Metabolism;Carbohydrate metabolism;00500 Starch and sucrose metabolism|2. Transferases;2.4 Glycosyltransferases;2.4.1 Hexosyltransferases
smm:Smp_212530	none
smm:Smp_077230	Genetic Information Processing;Folding, sorting and degradation;04130 SNARE interactions in vesicular transport|SNARE;SNAP-25[N] (Qb);Gos1 (Gos28)
smm:Smp_146140	3. Hydrolases;3.4 Acting on peptide bonds (peptidases);3.4.24 Metalloendopeptidases
smm:Smp_039980	Ribosomal Proteins;Mitochondria/ Chloroplast;Small subunit
smm:Smp_055190	Mitochondrial DNA transcription, translation, and replication factors;Mitochondrial transcription and translation factors;Other mitochondrial DNA transcription and translation factors|Solute Carrier Family (SLC);SLC25: Mitochondrial carrier;Smp_055190
smm:Smp_124950	none
smm:Smp_017660	Genetic Information Processing;Folding, sorting and degradation;03050 Proteasome|Eukaryotic proteasome;Regulatory particles;PA28 (11S REG)
smm:Smp_200230	none
smm:Smp_102960	none
smm:Smp_127650	Exocytosis;Others;Others
smm:Smp_172810	none
smm:Smp_075000	none
smm:Smp_173780	none
smm:Smp_055990	Metabolism;Nucleotide metabolism;00230 Purine metabolism|Metabolism;Amino acid metabolism;00250 Alanine, aspartate and glutamate metabolism
smm:Smp_147460	Metabolism;Lipid metabolism;00600 Sphingolipid metabolism|3. Hydrolases;3.5 Acting on carbon-nitrogen bonds, other than peptide bonds;3.5.1 In linear amides
smm:Smp_148790	Environmental Information Processing;Signaling molecules and interaction;04512 ECM-receptor interaction|1. Immunoglobulin Superfamily;Neural system;Enzymatic CD
smm:Smp_145510	none
smm:Smp_070760	Eukaryotic Type;Histone modification proteins;HAT complexes
smm:Smp_176510	Exocytosis;Calcium ion-dependent exocytosis;Acrosomal exocytosis proteins
smm:Smp_022410	none
smm:Smp_181050	none
smm:Smp_168630	none
smm:Smp_145320	Solute Carrier Family (SLC);SLC26: Multifunctional anion exchanger;Smp_145320
smm:Smp_016870	Eukaryotic Type;Centrosome formation and ciliogenesis proteins;Centrosome duplication proteins
smm:Smp_042680	none
smm:Smp_147070	Environmental Information Processing;Signal transduction;04150 mTOR signaling pathway|Solute Carrier Family (SLC);SLC38: System A and System N sodium-coupled neutral amino acid transporter;Smp_147070
smm:Smp_130620	none
smm:Smp_169090	Solute Carrier Family (SLC);SLC43: Na+-independent, system-L-like amino acid transporter;Smp_169090|Major Facilitator Superfamily (MFS);Organic acid transporters;L-Amino acid transporter-3 (LAT3) family (SLC43 family) [TC:2.A.1.44]
smm:Smp_146440	none
smm:Smp_172110	Genetic Information Processing;Folding, sorting and degradation;04141 Protein processing in endoplasmic reticulum|5. Isomerases;5.3 Intramolecular oxidoreductases;5.3.4 Transposing S-S bonds
smm:Smp_139810	none
smm:Smp_102510	Environmental Information Processing;Signaling molecules and interaction;04080 Neuroactive ligand-receptor interaction|Other Transporters;Others;Smp_102510
smm:Smp_158550	4. Link Protein Family;AGC1, CSPG1; aggrecan 1 [KO:K06792];Smp_158550|4. Link Protein Family;VCAN, CSPG2; versican core protein [KO:K06793];Smp_158550|4. Link Protein Family;NCAN, CSPG3; neurocan core protein [KO:K06794];Smp_158550
smm:Smp_184760	none
smm:Smp_025030	none
smm:Smp_131780	Other splicing related proteins;Spliceosome associated proteins (SAPs);Other SAPs
smm:Smp_098340	Metabolism;Metabolism of other amino acids;00480 Glutathione metabolism
smm:Smp_103010	none
smm:Smp_008710	none
smm:Smp_082570	none
smm:Smp_125740	none
smm:Smp_131250	Exosomal proteins;Exosomal proteins of other body fluids (saliva and urine);Smp_131250
smm:Smp_199400	none
smm:Smp_106930	none
smm:Smp_077030	Genetic Information Processing;Translation;03015 mRNA surveillance pathway|Protein Ser/ Thr phosphatases;Phosphoprotein phosphatases (PPPs);Protein phosphatase-2 (PP2A)
smm:Smp_066260	Genetic Information Processing;Replication and repair;03030 DNA replication|Genetic Information Processing;Replication and repair;03420 Nucleotide excision repair|Genetic Information Processing;Replication and repair;03430 Mismatch repair
smm:Smp_033540	Metabolism;Lipid metabolism;00590 Arachidonic acid metabolism|Metabolism;Metabolism of cofactors and vitamins;00790 Folate biosynthesis
smm:Smp_058160	none
smm:Smp_141220	Endosome - Golgi transport;Tethering complex;Conserved oligomeric Golgi (COG) complex
smm:Smp_079220	Mitochondrial DNA transcription, translation, and replication factors;Mitochondrial transcription and translation factors;Other mitochondrial DNA transcription and translation factors|Solute Carrier Family (SLC);SLC25: Mitochondrial carrier;Smp_079220
smm:Smp_158620	none
smm:Smp_195140	none
smm:Smp_024030	Ribosomal Proteins;Mitochondria/ Chloroplast;Large subunit
smm:Smp_055210	Metabolism;Metabolism of other amino acids;00480 Glutathione metabolism|Metabolism;Xenobiotics biodegradation and metabolism;00980 Metabolism of xenobiotics by cytochrome P450|Metabolism;Xenobiotics biodegradation and metabolism;00982 Drug metabolism - cytochrome P450
smm:Smp_105100	3. Hydrolases;3.1 Acting on ester bonds;3.1.- Acting on ester bonds
smm:Smp_052810	Metabolism;Carbohydrate metabolism;00030 Pentose phosphate pathway|Metabolism;Metabolism of other amino acids;00480 Glutathione metabolism
smm:Smp_154830	none
smm:Smp_129920	none
smm:Smp_037780	none
smm:Smp_147630	3. Hydrolases;3.2 Glycosylases;3.2.1 Glycosidases, i.e. enzymes that hydrolyse O- and S-glycosyl compounds
smm:Smp_140360	none
smm:Smp_045560	Exosomal proteins;Exosomal proteins of haemopoietic cells (B-cell, T-cell, DC-cell, reticulocyte, and mast cell);Smp_045560|Exosomal proteins;Exosomal proteins of other body fluids (saliva and urine);Smp_045560|Exosomal proteins;Exosomal proteins of colorectal cancer cells;Smp_045560
smm:Smp_039810	Other splicing related proteins;Spliceosome associated proteins (SAPs);RNA binding proteins (RBPs)
smm:Smp_062630	Eukaryotic Type;Centrosome formation and ciliogenesis proteins;Microtubules and associated factors
smm:Smp_156460	3. Hydrolases;3.6 Acting on acid anhydrides;3.6.1 In phosphorus-containing anhydrides
smm:Smp_096720	none
smm:Smp_149440	Cellular Processes;Transport and catabolism;04137 Mitophagy - animal|3. Hydrolases;3.6 Acting on acid anhydrides;3.6.5 Acting on GTP to facilitate cellular and subcellular movement
smm:Smp_187110	none
smm:Smp_129060	Solute Carrier Family (SLC);SLC17: Vesicular glutamate transporter;Smp_129060|Major Facilitator Superfamily (MFS);Organic acid transporters;Anion:cation symporter (ACS) family [TC:2.A.1.14]
smm:Smp_165070	none
smm:Smp_148450	NA;NA;NA|NA;NA;NA
smm:Smp_159740	Metabolism;Glycan biosynthesis and metabolism;00604 Glycosphingolipid biosynthesis - ganglio series|2. Transferases;2.3 Acyltransferases;2.3.1 Transferring groups other than aminoacyl groups
smm:Smp_082620	Metabolism;Metabolism of terpenoids and polyketides;00900 Terpenoid backbone biosynthesis|3. Hydrolases;3.4 Acting on peptide bonds (peptidases);3.4.24 Metalloendopeptidases
smm:Smp_165210	none
smm:Smp_126050	Protein Ser/ Thr phosphatases;Phosphoprotein phosphatases (PPPs);Protein phosphatase-1
smm:Smp_037120	Genetic Information Processing;Translation;03010 Ribosome|Ribosomal Proteins;Mitochondria/ Chloroplast;Large subunit
smm:Smp_071630	Endoplasmic reticulum (ER) - Golgi transport;Forward pathways;Rab GTPases|Exosomal proteins;Exosomal proteins of haemopoietic cells (B-cell, T-cell, DC-cell, reticulocyte, and mast cell);Smp_071630
smm:Smp_155390	none
smm:Smp_160500	none
smm:Smp_001040	Cellular Processes;Transport and catabolism;04144 Endocytosis|Others;Actin-binding proteins;Others
smm:Smp_210730	none
smm:Smp_173540	none
smm:Smp_137590	2. Transferases;2.1 Transferring one-carbon groups;2.1.1 Methyltransferases
smm:Smp_020050	Deubiquitinating enzyme (DUB);UBL-specific proteases (ULPs);COP9 signalosome (CSN) complex
smm:Smp_004060	Genetic Information Processing;Folding, sorting and degradation;04120 Ubiquitin mediated proteolysis|Ubiquitin ligases (E3);Multi subunit Ring-finger type E3;APC/C
smm:Smp_010100	Metabolism;Metabolism of cofactors and vitamins;00785 Lipoic acid metabolism|2. Transferases;2.8 Transferring sulfur-containing groups;2.8.1 Sulfurtransferases
smm:Smp_198690	none
smm:Smp_149880	none
smm:Smp_018170	Eukaryotic Type;Zinc finger;Cys2His2 developmental/cell cycle regulators, Krueppel-like
smm:Smp_003990	Metabolism;Carbohydrate metabolism;00010 Glycolysis / Gluconeogenesis|Metabolism;Carbohydrate metabolism;00051 Fructose and mannose metabolism|Metabolism;Carbohydrate metabolism;00562 Inositol phosphate metabolism
smm:Smp_124250	Metabolism;Nucleotide metabolism;00230 Purine metabolism|3. Hydrolases;3.1 Acting on ester bonds;3.1.4 Phosphoric-diester hydrolases
smm:Smp_011120	3. Hydrolases;3.4 Acting on peptide bonds (peptidases);3.4.11 Aminopeptidases
smm:Smp_033990	Eukaryotic Type;Centrosome formation and ciliogenesis proteins;Microtubules and associated factors
smm:Smp_212350	none
smm:Smp_041830	none
smm:Smp_048310	Metabolism;Energy metabolism;00920 Sulfur metabolism|1. Oxidoreductases;1.8 Acting on a sulfur group of donors;1.8.3 With oxygen as acceptor
smm:Smp_125480	none
smm:Smp_068110	Genetic Information Processing;Replication and repair;03440 Homologous recombination|Genetic Information Processing;Replication and repair;03450 Non-homologous end-joining
smm:Smp_197410	none
smm:Smp_210640	none
smm:Smp_000100	Eukaryotic cytoskeleton proteins;Actin filaments / Microfilaments;Actin-binding proteins|Eukaryotic cytoskeleton proteins;Intermediate filaments;Intermediate filament-binding proteins
smm:Smp_046910	Metabolism;Nucleotide metabolism;00230 Purine metabolism|Metabolism;Nucleotide metabolism;00240 Pyrimidine metabolism
smm:Smp_124450	none
smm:Smp_186670	Metabolism;Nucleotide metabolism;00240 Pyrimidine metabolism|Metabolism;Amino acid metabolism;00250 Alanine, aspartate and glutamate metabolism
smm:Smp_074700	Genetic Information Processing;Folding, sorting and degradation;04141 Protein processing in endoplasmic reticulum
smm:Smp_076590	none
smm:Smp_180750	none
smm:Smp_175960	Ubiquitin ligases (E3);Multi subunit Ring-finger type E3;Cul3 complex
smm:Smp_157360	Genetic Information Processing;Folding, sorting and degradation;04141 Protein processing in endoplasmic reticulum|Genetic Information Processing;Folding, sorting and degradation;04120 Ubiquitin mediated proteolysis
smm:Smp_133360	none
smm:Smp_082240	Eukaryotic Type;Nucleosome assembly factors;Histones|Exosomal proteins;Exosomal proteins of haemopoietic cells (B-cell, T-cell, DC-cell, reticulocyte, and mast cell);Smp_082240
smm:Smp_136770	none
smm:Smp_035160	Voltage-gated cation channels;K+ channel, KCND, Kv4.x (Shal);Smp_035160
smm:Smp_087250	Eukaryotic Type;Helix-turn-helix;Homeo domain with LIM region, LIM-only transcription (co-)factors
smm:Smp_037380	Genetic Information Processing;Translation;03015 mRNA surveillance pathway|Eukaryotic type;RNA polymerase II system;Other transcription-related factors
smm:Smp_019760	3. Hydrolases;3.6 Acting on acid anhydrides;3.6.4 Acting on acid anhydrides to facilitate cellular and subcellular movement
smm:Smp_022630	none
smm:Smp_174720	none
smm:Smp_137160	Solute Carrier Family (SLC);SLC25: Mitochondrial carrier;Smp_137160
smm:Smp_149010	5. Cadherin Family;FATs;FAT4; protocadherin Fat 4 [KO:K16669]
smm:Smp_128690	Metabolism;Carbohydrate metabolism;00630 Glyoxylate and dicarboxylate metabolism|Metabolism;Amino acid metabolism;00260 Glycine, serine and threonine metabolism
smm:Smp_138900	none
smm:Smp_104660	Genetic Information Processing;Transcription;03040 Spliceosome|Genetic Information Processing;Translation;03008 Ribosome biogenesis in eukaryotes
smm:Smp_068710	none
smm:Smp_071140	Eukaryotic cytoskeleton proteins;Actin filaments / Microfilaments;Actin-binding proteins
smm:Smp_086760	none
smm:Smp_098740	Eukaryotic Type;Histone modification proteins;HMT complexes
smm:Smp_089240	Metabolism;Glycan biosynthesis and metabolism;00510 N-Glycan biosynthesis|2. Transferases;2.4 Glycosyltransferases;2.4.1 Hexosyltransferases
smm:Smp_194590	Endosome - Golgi transport;Tethering complex;GARP complex
smm:Smp_049390	Metabolism;Amino acid metabolism;00330 Arginine and proline metabolism|1. Oxidoreductases;1.5 Acting on the CH-NH group of donors;1.5.1 With NAD+ or NADP+ as acceptor
smm:Smp_008440	Metabolism;Nucleotide metabolism;00230 Purine metabolism|Metabolism;Nucleotide metabolism;00240 Pyrimidine metabolism
smm:Smp_175590	none
smm:Smp_080520	none
smm:Smp_065280	none
smm:Smp_175900	Exocytosis;Calcium ion-dependent exocytosis;Synaptotagmins
smm:Smp_133250	none
smm:Smp_066940	Genetic Information Processing;Translation;03010 Ribosome|Ribosomal Proteins;Eukaryotes;Large subunit
smm:Smp_103320	none
smm:Smp_096910	Metabolism;Glycan biosynthesis and metabolism;00510 N-Glycan biosynthesis|2. Transferases;2.4 Glycosyltransferases;2.4.1 Hexosyltransferases
smm:Smp_204750	none
smm:Smp_013870	none
smm:Smp_145420	1. Immunoglobulin Superfamily;Neural system;6/5 subfamily
smm:Smp_030730	Cellular Processes;Transport and catabolism;04145 Phagosome|Eukaryotic Type;Centrosome formation and ciliogenesis proteins;Microtubules and associated factors
smm:Smp_093840	Cellular Processes;Transport and catabolism;04142 Lysosome
smm:Smp_142640	5. Isomerases;5.1 Racemases and epimerases;5.1.99 Acting on other compounds
smm:Smp_000390	none
smm:Smp_024370	none
smm:Smp_067400	none
smm:Smp_138880	Other splicing related proteins;Spliceosome associated proteins (SAPs);RNA binding proteins (RBPs)
smm:Smp_175420	Genetic Information Processing;Folding, sorting and degradation;03060 Protein export|3. Hydrolases;3.4 Acting on peptide bonds (peptidases);3.4.- Acting on peptide bonds (peptidases)
smm:Smp_168050	Endosome - Golgi transport;Tethering complex;GARP complex
smm:Smp_064860	Other chaperones and cochaperones;Sti1 / p60;Smp_064860
smm:Smp_054310	Genetic Information Processing;Folding, sorting and degradation;04141 Protein processing in endoplasmic reticulum|3. Hydrolases;3.4 Acting on peptide bonds (peptidases);3.4.24 Metalloendopeptidases
smm:Smp_025440	Endosome - Golgi transport;Tethering complex;GARP complex
smm:Smp_126940	none
smm:Smp_176080	none
smm:Smp_179160	none
smm:Smp_210860	none
smm:Smp_196180	none
smm:Smp_161820	none
smm:Smp_040130	none
smm:Smp_162890	5. Isomerases;5.2 cis-trans-Isomerases;5.2.1 cis-trans Isomerases (only sub-subclass identified to date)
smm:Smp_163640	Metabolism;Glycan biosynthesis and metabolism;00563 Glycosylphosphatidylinositol(GPI)-anchor biosynthesis
smm:Smp_121440	none
smm:Smp_170110	none
smm:Smp_173800	Eukaryotic Type;Histone modification proteins;HAT complexes|Eukaryotic Type;Centrosome formation and ciliogenesis proteins;Nde1-Su48 complex
smm:Smp_131380	none
smm:Smp_176940	none
smm:Smp_179490	Other Transporters;Pores ion channels [TC:1];Smp_179490
smm:Smp_136470	none
smm:Smp_212100	none
smm:Smp_079950	Metabolism;Energy metabolism;00190 Oxidative phosphorylation|Cellular Processes;Transport and catabolism;04145 Phagosome
smm:Smp_007300	none
smm:Smp_054220	Metabolism;Energy metabolism;00190 Oxidative phosphorylation|Environmental Information Processing;Signal transduction;04150 mTOR signaling pathway
smm:Smp_125760	Ubiquitin ligases (E3);Multi subunit Ring-finger type E3;Cul4 complex
smm:Smp_185230	Genetic Information Processing;Transcription;03040 Spliceosome|Common components;Common spliceosomal components;SR proteins
smm:Smp_099870	Genetic Information Processing;Translation;03013 RNA transport|Eukaryotic Type;mRNA surveillance and transport factors;Factors involved in mRNA localization
smm:Smp_049580	none
smm:Smp_194820	Genetic Information Processing;Replication and repair;03440 Homologous recombination|3. Hydrolases;3.6 Acting on acid anhydrides;3.6.4 Acting on acid anhydrides to facilitate cellular and subcellular movement
smm:Smp_029230	none
smm:Smp_135490	Solute Carrier Family (SLC);SLC47: Multidrug and Toxin Extrusion (MATE) family;Smp_135490
smm:Smp_163680	Other splicing related proteins;Spliceosome associated proteins (SAPs);RNA binding proteins (RBPs)
smm:Smp_127690	none
smm:Smp_139080	Other Transporters;Pores ion channels [TC:1];Smp_139080
smm:Smp_031590	none
smm:Smp_124410	3. Hydrolases;3.5 Acting on carbon-nitrogen bonds, other than peptide bonds;3.5.1 In linear amides
smm:Smp_127190	none
smm:Smp_006230	none
smm:Smp_175360	none
smm:Smp_156670	Metabolism;Nucleotide metabolism;00230 Purine metabolism|Metabolism;Nucleotide metabolism;00240 Pyrimidine metabolism
smm:Smp_066620	Ribosomal Proteins;Mitochondria/ Chloroplast;Small subunit
smm:Smp_140480	Metabolism;Energy metabolism;00190 Oxidative phosphorylation
smm:Smp_104390	none
smm:Smp_174620	Ribosomal Proteins;Mitochondria/ Chloroplast;Large subunit
smm:Smp_069240	none
smm:Smp_142620	Metabolism;Nucleotide metabolism;00230 Purine metabolism|4. Lyases;4.6 Phosphorus-oxygen lyases;4.6.1 Phosphorus-oxygen lyases (only sub-subclass identified to date)
smm:Smp_133270	Genetic Information Processing;Folding, sorting and degradation;04141 Protein processing in endoplasmic reticulum
smm:Smp_014010	Others;Actin-binding proteins;Others|Exosomal proteins;Exosomal proteins of haemopoietic cells (B-cell, T-cell, DC-cell, reticulocyte, and mast cell);Smp_014010
smm:Smp_150130	Endosome - Golgi transport;Others;Others
smm:Smp_171300	none
smm:Smp_185930	none
smm:Smp_050250	Eukaryotic Type;Aminoacyl-tRNA synthetases (AARSs);Multi-aminoacyl-tRNA synthetase complex (MSC)
smm:Smp_151100	2. Transferases;2.7 Transferring phosphorus-containing groups;2.7.11 Protein-serine/threonine kinases
smm:Smp_066730	Eukaryotic Type;Chromatin remodeling factors;INO80 complex|Eukaryotic Type;Chromatin remodeling factors;INO80 complex (yeast)
smm:Smp_043110	none
smm:Smp_145290	Metabolism;Metabolism of cofactors and vitamins;00730 Thiamine metabolism|Metabolism;Metabolism of cofactors and vitamins;00790 Folate biosynthesis
smm:Smp_165850	Metabolism;Lipid metabolism;00061 Fatty acid biosynthesis|Metabolism;Lipid metabolism;00071 Fatty acid degradation
smm:Smp_098590	none
smm:Smp_092990	Mitochondrial quality control factors;Mitochondrial respiratory chain complex assembly factors;Complex-III assembly factors
smm:Smp_167820	Solute Carrier Family (SLC);SLC12: Electroneutral cation-coupled Cl cotransporter;Smp_167820
smm:Smp_020480	none
smm:Smp_137040	Genetic Information Processing;Folding, sorting and degradation;04120 Ubiquitin mediated proteolysis|2. Transferases;2.3 Acyltransferases;2.3.2 Aminoacyltransferases
smm:Smp_145410	none
smm:Smp_045410	none
smm:Smp_102330	none
smm:Smp_150730	none
smm:Smp_007640	Metabolism;Carbohydrate metabolism;00500 Starch and sucrose metabolism|2. Transferases;2.4 Glycosyltransferases;2.4.1 Hexosyltransferases
smm:Smp_078640	Genetic Information Processing;Transcription;03040 Spliceosome|Genetic Information Processing;Folding, sorting and degradation;03018 RNA degradation
smm:Smp_042810	Eukaryotic Type;Sister chromatid cohesion proteins;CTF18-RFC complex
smm:Smp_019860	Eukaryotic Type;Histone modification proteins;HDAC complexes
smm:Smp_074570	none
smm:Smp_079270	none
smm:Smp_025740	Exocytosis;Small GTPases and associated proteins;Rho GTPases|Small (Monomeric) G-proteins;Rho Family;Rac/Cdc42 [OT]
smm:Smp_113740	none
smm:Smp_005360	none
smm:Smp_194800	3. Hydrolases;3.6 Acting on acid anhydrides;3.6.4 Acting on acid anhydrides to facilitate cellular and subcellular movement
smm:Smp_178260	Metabolism;Nucleotide metabolism;00230 Purine metabolism|Metabolism;Nucleotide metabolism;00240 Pyrimidine metabolism
smm:Smp_047700	none
smm:Smp_168170	3. Hydrolases;3.1 Acting on ester bonds;3.1.3 Phosphoric-monoester hydrolases
smm:Smp_159410	Genetic Information Processing;Folding, sorting and degradation;03018 RNA degradation|Eukaryotic Type;mRNA degradation factors;3'-5' decay
smm:Smp_102070	Metabolism;Metabolism of other amino acids;00480 Glutathione metabolism|Metabolism;Xenobiotics biodegradation and metabolism;00980 Metabolism of xenobiotics by cytochrome P450|Metabolism;Xenobiotics biodegradation and metabolism;00982 Drug metabolism - cytochrome P450
smm:Smp_171020	none
smm:Smp_063300	Genetic Information Processing;Translation;03010 Ribosome|Ribosomal Proteins;Eukaryotes;Large subunit
smm:Smp_169730	Protein recycling;Rab GTPases and associated proteins;Others|Eukaryotic cytoskeleton proteins;Actin filaments / Microfilaments;Actin-binding proteins
smm:Smp_079710	Metabolism;Energy metabolism;00190 Oxidative phosphorylation
smm:Smp_018020	Metabolism;Energy metabolism;00190 Oxidative phosphorylation
smm:Smp_071590	none
smm:Smp_064010	none
smm:Smp_028410	none
smm:Smp_015900	none
smm:Smp_073590	Genetic Information Processing;Folding, sorting and degradation;04141 Protein processing in endoplasmic reticulum|3. Hydrolases;3.6 Acting on acid anhydrides;3.6.5 Acting on GTP to facilitate cellular and subcellular movement
smm:Smp_080100	none
smm:Smp_132320	none
smm:Smp_203610	none
smm:Smp_142190	3. Hydrolases;3.4 Acting on peptide bonds (peptidases);3.4.17 Metallocarboxypeptidases
smm:Smp_029470	3. Hydrolases;3.4 Acting on peptide bonds (peptidases);3.4.24 Metalloendopeptidases
smm:Smp_166960	none
smm:Smp_128730	Genetic Information Processing;Folding, sorting and degradation;04141 Protein processing in endoplasmic reticulum|Endoplasmic reticulum (ER) - Golgi transport;Forward pathways;Coat protein complex II (COP-II)
smm:Smp_032060	Genetic Information Processing;Transcription;03040 Spliceosome|Complex A;U2 snRNP components;U2 snRNP specific factors
smm:Smp_042740	none
smm:Smp_169030	Genetic Information Processing;Translation;00970 Aminoacyl-tRNA biosynthesis|6. Ligases;6.1 Forming carbon-oxygen bonds;6.1.1 Ligases forming aminoacyl-tRNA and related compounds
smm:Smp_153790	Genetic Information Processing;Translation;03010 Ribosome|Ribosomal Proteins;Eukaryotes;Large subunit
smm:Smp_019880	Genetic Information Processing;Folding, sorting and degradation;04141 Protein processing in endoplasmic reticulum
smm:Smp_038300	Eukaryotic type;RNA polymerase II system;Coactivators
smm:Smp_028080	Metabolism;Lipid metabolism;00600 Sphingolipid metabolism|2. Transferases;2.3 Acyltransferases;2.3.1 Transferring groups other than aminoacyl groups
smm:Smp_156510	none
smm:Smp_143690	Solute Carrier Family (SLC);SLC49: FLVCR-related transporter;Smp_143690|Major Facilitator Superfamily (MFS);Protein transporters;Feline leukemia virus subgroup C receptor (FLVCR) [TC:2.A.1.28]
smm:Smp_034100	Metabolism;Nucleotide metabolism;00230 Purine metabolism|Metabolism;Nucleotide metabolism;00240 Pyrimidine metabolism
smm:Smp_195160	none
smm:Smp_104580	Metabolism;Carbohydrate metabolism;00030 Pentose phosphate pathway|Metabolism;Carbohydrate metabolism;00040 Pentose and glucuronate interconversions
smm:Smp_134720	none
smm:Smp_166070	none
smm:Smp_129260	Genetic Information Processing;Replication and repair;03410 Base excision repair|2. Transferases;2.4 Glycosyltransferases;2.4.2 Pentosyltransferases
smm:Smp_043820	none
smm:Smp_034000	1. Oxidoreductases;1.14 Acting on paired donors, with incorporation or reduction of molecular oxygen;1.14.11 With 2-oxoglutarate as one donor, and incorporation of one atom of oxygen into each donor
smm:Smp_046100	Metabolism;Energy metabolism;00190 Oxidative phosphorylation
smm:Smp_030290	Heat shock proteins;GimC;Smp_030290
smm:Smp_119920	Genetic Information Processing;Translation;03010 Ribosome|Ribosomal Proteins;Eukaryotes;Small subunit
smm:Smp_017470	none
smm:Smp_127990	none
smm:Smp_089700	Environmental Information Processing;Signaling molecules and interaction;04512 ECM-receptor interaction|Cellular Processes;Transport and catabolism;04145 Phagosome
smm:Smp_000980	Genetic Information Processing;Replication and repair;03410 Base excision repair|Cellular Processes;Transport and catabolism;04140 Autophagy - animal
smm:Smp_161510	none
smm:Smp_086420	none
smm:Smp_162060	none
smm:Smp_044950	none
smm:Smp_029820	Genetic Information Processing;Translation;03010 Ribosome|Ribosomal Proteins;Eukaryotes;Large subunit
smm:Smp_103530	Genetic Information Processing;Replication and repair;03410 Base excision repair|Cellular Processes;Transport and catabolism;04140 Autophagy - animal
smm:Smp_175570	Eukaryotic cytoskeleton proteins;Microtubules;Tubulin-binding proteins
smm:Smp_012200	none
smm:Smp_140840	Metabolism;Carbohydrate metabolism;00562 Inositol phosphate metabolism|Environmental Information Processing;Signal transduction;04070 Phosphatidylinositol signaling system
smm:Smp_130890	none
smm:Smp_167650	Others;Rho GTPase associated proteins;Rho guanine nucleotide exchange factors (GEFs)
smm:Smp_144210	Cellular Processes;Transport and catabolism;04140 Autophagy - animal|2. Transferases;2.7 Transferring phosphorus-containing groups;2.7.11 Protein-serine/threonine kinases
smm:Smp_018210	none
smm:Smp_056760	Genetic Information Processing;Folding, sorting and degradation;04141 Protein processing in endoplasmic reticulum|5. Isomerases;5.3 Intramolecular oxidoreductases;5.3.4 Transposing S-S bonds
smm:Smp_194000	none
smm:Smp_162880	Metabolism;Lipid metabolism;00600 Sphingolipid metabolism|3. Hydrolases;3.1 Acting on ester bonds;3.1.4 Phosphoric-diester hydrolases
smm:Smp_137580	Genetic Information Processing;Folding, sorting and degradation;03018 RNA degradation|3. Hydrolases;3.6 Acting on acid anhydrides;3.6.4 Acting on acid anhydrides to facilitate cellular and subcellular movement
smm:Smp_129020	Other Transporters;Pores ion channels [TC:1];Smp_129020
smm:Smp_140310	none
smm:Smp_050630	none
smm:Smp_137660	Endosome - Golgi transport;Rab GTPases and associated proteins;Rab associated proteins|Eukaryotic Type;Centrosome formation and ciliogenesis proteins;Spindle formation proteins
smm:Smp_008770	Ribosomal Proteins;Mitochondria/ Chloroplast;Large subunit
smm:Smp_161070	none
smm:Smp_023660	Genetic Information Processing;Translation;03008 Ribosome biogenesis in eukaryotes|Protein Ser/ Thr phosphatases;Phosphoprotein phosphatases (PPPs);Protein phosphatase-1
smm:Smp_171620	Metabolism;Amino acid metabolism;00270 Cysteine and methionine metabolism|2. Transferases;2.4 Glycosyltransferases;2.4.2 Pentosyltransferases
smm:Smp_079010	none
smm:Smp_149660	Protein Ser/ Thr phosphatases;Phosphoprotein phosphatases (PPPs);Protein phosphatase-1
smm:Smp_186980	Genetic Information Processing;Replication and repair;03030 DNA replication|Genetic Information Processing;Replication and repair;03410 Base excision repair|Genetic Information Processing;Replication and repair;03450 Non-homologous end-joining
smm:Smp_091170	Genetic Information Processing;Translation;03010 Ribosome|Ribosomal Proteins;Mitochondria/ Chloroplast;Large subunit
smm:Smp_021280	Endoplasmic reticulum (ER) - Golgi transport;Others;Others
smm:Smp_167630	Solute Carrier Family (SLC);SLC39: Metal ion transporter;Smp_167630
smm:Smp_130560	3. Hydrolases;3.1 Acting on ester bonds;3.1.3 Phosphoric-monoester hydrolases
smm:Smp_129240	none
smm:Smp_179570	none
smm:Smp_132030	Metabolism;Nucleotide metabolism;00230 Purine metabolism|Metabolism;Nucleotide metabolism;00240 Pyrimidine metabolism
smm:Smp_083710	Genetic Information Processing;Replication and repair;03460 Fanconi anemia pathway|Eukaryotic Type;DSBR (double strand breaks repair);FA (Fanconi anemia) pathway
smm:Smp_082120	Metabolism;Energy metabolism;00190 Oxidative phosphorylation
smm:Smp_089290	Metabolism;Carbohydrate metabolism;00052 Galactose metabolism|Metabolism;Lipid metabolism;00561 Glycerolipid metabolism|Metabolism;Lipid metabolism;00600 Sphingolipid metabolism
smm:Smp_011220	none
smm:Smp_018930	none
smm:Smp_203180	none
smm:Smp_000200	none
smm:Smp_081260	Metabolism;Carbohydrate metabolism;00562 Inositol phosphate metabolism|Environmental Information Processing;Signal transduction;04070 Phosphatidylinositol signaling system
smm:Smp_007700	none
smm:Smp_096270	Genetic Information Processing;Translation;00970 Aminoacyl-tRNA biosynthesis|6. Ligases;6.1 Forming carbon-oxygen bonds;6.1.1 Ligases forming aminoacyl-tRNA and related compounds
smm:Smp_044560	none
smm:Smp_121420	2. Transferases;2.3 Acyltransferases;2.3.1 Transferring groups other than aminoacyl groups
smm:Smp_063560	none
smm:Smp_006920	Cellular Processes;Transport and catabolism;04144 Endocytosis|Cellular Processes;Transport and catabolism;04137 Mitophagy - animal
smm:Smp_059930	Metabolism;Energy metabolism;00190 Oxidative phosphorylation
smm:Smp_074950	none
smm:Smp_173320	Eukaryotic cytoskeleton proteins;Microtubules;Tubulin-binding proteins
smm:Smp_148060	Ribosomal Proteins;Mitochondria/ Chloroplast;Large subunit
smm:Smp_077090	Mitochondrial quality control factors;Regulator of mitochondrial biogenesis;Proteins involved in Fe-S cluster biogenesis
smm:Smp_124360	Metabolism;Metabolism of other amino acids;00480 Glutathione metabolism|1. Oxidoreductases;1.11 Acting on a peroxide as acceptor;1.11.1 Peroxidases
smm:Smp_093160	none
smm:Smp_073800	Genetic Information Processing;Replication and repair;03460 Fanconi anemia pathway|Eukaryotic Type;DSBR (double strand breaks repair);HR (homologous recombination)
smm:Smp_146190	Genetic Information Processing;Translation;03010 Ribosome|Ribosomal Proteins;Eukaryotes;Small subunit
smm:Smp_053700	Metabolism;Energy metabolism;00190 Oxidative phosphorylation
smm:Smp_124760	none
smm:Smp_150260	2. Transferases;2.7 Transferring phosphorus-containing groups;2.7.11 Protein-serine/threonine kinases
smm:Smp_147120	none
smm:Smp_130410	Cellular Processes;Transport and catabolism;04145 Phagosome|Protein recycling;Rab GTPases and associated proteins;Rab4 associated proteins
smm:Smp_191250	none
smm:Smp_125550	Endoplasmic reticulum (ER) - Golgi transport;Retrieval pathways;Rab associated proteins
smm:Smp_197390	none
smm:Smp_199090	none
smm:Smp_002080	Metabolism;Amino acid metabolism;00270 Cysteine and methionine metabolism|2. Transferases;2.5 Transferring alkyl or aryl groups, other than methyl groups;2.5.1 Transferring alkyl or aryl groups, other than methyl groups (only sub-subclass identified to date)
smm:Smp_199830	none
smm:Smp_008545	Genetic Information Processing;Folding, sorting and degradation;03018 RNA degradation|Prokaryotic Type;Bacterial mRNA degradation factors;Other RNA degradation factors
smm:Smp_041390	Genetic Information Processing;Folding, sorting and degradation;04141 Protein processing in endoplasmic reticulum|Genetic Information Processing;Folding, sorting and degradation;04120 Ubiquitin mediated proteolysis
smm:Smp_094420	Exosomal proteins;Proteins found in most exosomes;Smp_094420
smm:Smp_152180	none
smm:Smp_190020	none
smm:Smp_193440	none
smm:Smp_192100	none
smm:Smp_121990	Metabolism;Lipid metabolism;00564 Glycerophospholipid metabolism|1. Oxidoreductases;1.1 Acting on the CH-OH group of donors;1.1.5 With a quinone or similar compound as acceptor
smm:Smp_037860	none
smm:Smp_143140	Eukaryotic Type;Elongation factors;Smp_143140|Exosomal proteins;Proteins found in most exosomes;Smp_143140
smm:Smp_210850	none
smm:Smp_072380	Genetic Information Processing;Folding, sorting and degradation;04120 Ubiquitin mediated proteolysis|Ubiquitin ligases (E3);Multi subunit Ring-finger type E3;ECV complex
smm:Smp_005290	Metabolism;Energy metabolism;00190 Oxidative phosphorylation
smm:Smp_164880	none
smm:Smp_212360	none
smm:Smp_179360	Cellular Processes;Transport and catabolism;04142 Lysosome
smm:Smp_065000	none
smm:Smp_012810	none
smm:Smp_047180	none
smm:Smp_067140	Cellular Processes;Transport and catabolism;04144 Endocytosis|Cellular Processes;Transport and catabolism;04145 Phagosome|Cellular Processes;Transport and catabolism;04140 Autophagy - animal
smm:Smp_195080	Others;Actin-binding proteins;Others|Eukaryotic cytoskeleton proteins;Actin filaments / Microfilaments;Actin-binding proteins
smm:Smp_143060	Cellular Processes;Transport and catabolism;04144 Endocytosis|Endocytosis;Clathrin-mediated endocytosis;AP-2 complex
smm:Smp_165460	none
smm:Smp_091360	Genetic Information Processing;Translation;03013 RNA transport|Genetic Information Processing;Translation;03015 mRNA surveillance pathway
smm:Smp_054320	none
smm:Smp_095250	none
smm:Smp_146830	none
smm:Smp_104710	none
smm:Smp_125160	none
smm:Smp_141480	none
smm:Smp_048870	none
smm:Smp_175250	Genetic Information Processing;Folding, sorting and degradation;03050 Proteasome|Eukaryotic proteasome;Regulatory particles;PA700 (19S proteasome)
smm:Smp_030690	Eukaryotic Type;Elongation factors;Smp_030690
smm:Smp_158190	none
smm:Smp_083540	Metabolism;Carbohydrate metabolism;00562 Inositol phosphate metabolism|Environmental Information Processing;Signal transduction;04070 Phosphatidylinositol signaling system
smm:Smp_163780	none
smm:Smp_095580	Metabolism;Lipid metabolism;00561 Glycerolipid metabolism|Metabolism;Lipid metabolism;00564 Glycerophospholipid metabolism
smm:Smp_033350	Genetic Information Processing;Folding, sorting and degradation;04141 Protein processing in endoplasmic reticulum|3. Hydrolases;3.5 Acting on carbon-nitrogen bonds, other than peptide bonds;3.5.1 In linear amides
smm:Smp_156360	Metabolism;Carbohydrate metabolism;00010 Glycolysis / Gluconeogenesis|Metabolism;Carbohydrate metabolism;00620 Pyruvate metabolism|Metabolism;Nucleotide metabolism;00230 Purine metabolism
smm:Smp_004350	Genetic Information Processing;Folding, sorting and degradation;04120 Ubiquitin mediated proteolysis|2. Transferases;2.3 Acyltransferases;2.3.2 Aminoacyltransferases
smm:Smp_180000	Genetic Information Processing;Translation;03010 Ribosome|Ribosomal Proteins;Eukaryotes;Small subunit
smm:Smp_054610	Eukaryotic Type;Sister chromatid cohesion proteins;Other sister chromatid cohesion factors
smm:Smp_006340	none
smm:Smp_181390	none
smm:Smp_169470	Others;Rab GTPases of specific organelles;Lipid droplets|Small (Monomeric) G-proteins;Rab Family;Rab12/18
smm:Smp_165100	none
smm:Smp_179590	Metabolism;Nucleotide metabolism;00230 Purine metabolism|3. Hydrolases;3.1 Acting on ester bonds;3.1.4 Phosphoric-diester hydrolases
smm:Smp_128680	3. Hydrolases;3.1 Acting on ester bonds;3.1.1 Carboxylic-ester hydrolases
smm:Smp_042060	none
smm:Smp_163970	Cellular Processes;Transport and catabolism;04142 Lysosome|3. Hydrolases;3.4 Acting on peptide bonds (peptidases);3.4.16 Serine-type carboxypeptidases
smm:Smp_176610	Ubiquitin ligases (E3);Multi subunit Ring-finger type E3;Cul3 complex
smm:Smp_062980	Exosomal proteins;Proteins found in most exosomes;Smp_062980
smm:Smp_126300	3. Hydrolases;3.6 Acting on acid anhydrides;3.6.3 Acting on acid anhydrides to catalyse transmembrane movement of substances
smm:Smp_156420	none
smm:Smp_163850	Protein Ser/ Thr phosphatases;Phosphoprotein phosphatases (PPPs);Protein phosphatase-2 (PP2A)
smm:Smp_001640	Metabolism;Energy metabolism;00190 Oxidative phosphorylation|Environmental Information Processing;Signal transduction;04150 mTOR signaling pathway
smm:Smp_004990	Heat shock proteins;HSP60 / Chaperonin;Smp_004990|Exosomal proteins;Exosomal proteins of haemopoietic cells (B-cell, T-cell, DC-cell, reticulocyte, and mast cell);Smp_004990
smm:Smp_093820	Metabolism;Energy metabolism;00910 Nitrogen metabolism|Metabolism;Amino acid metabolism;00250 Alanine, aspartate and glutamate metabolism|Metabolism;Amino acid metabolism;00220 Arginine biosynthesis
smm:Smp_062270	none
smm:Smp_022640	Genetic Information Processing;Translation;03010 Ribosome|Ribosomal Proteins;Eukaryotes;Large subunit
smm:Smp_037530	Protein folding catalysts;Protein disulfide isomerase;Smp_037530
smm:Smp_006970	none
smm:Smp_142910	Endoplasmic reticulum (ER) - Golgi transport;Retrieval pathways;Coat protein complex I (COP-I)|Exosomal proteins;Exosomal proteins of other body fluids (saliva and urine);Smp_142910
smm:Smp_007190	3. Hydrolases;3.1 Acting on ester bonds;3.1.- Acting on ester bonds
smm:Smp_104860	Genetic Information Processing;Translation;03013 RNA transport|Genetic Information Processing;Translation;03008 Ribosome biogenesis in eukaryotes
smm:Smp_017990	none
smm:Smp_103950	2. Transferases;2.7 Transferring phosphorus-containing groups;2.7.11 Protein-serine/threonine kinases
smm:Smp_200920	none
smm:Smp_038820	none
smm:Smp_073300	none
smm:Smp_033700	4. Lyases;4.1 Carbon-carbon lyases;4.1.99 Other carbon-carbon lyases
smm:Smp_203140	none
smm:Smp_099420	Mitochondrial protein import machinery;Inner mambrane;Other inner membrane factors|Other Transporters;Electrochemical potential-driven transporters [TC:2];Smp_099420
smm:Smp_140330	none
smm:Smp_095910	none
smm:Smp_074780	Genetic Information Processing;Translation;03010 Ribosome|Ribosomal Proteins;Eukaryotes;Small subunit
smm:Smp_123180	Genetic Information Processing;Folding, sorting and degradation;04120 Ubiquitin mediated proteolysis|Cellular Processes;Transport and catabolism;04144 Endocytosis
smm:Smp_151250	Endoplasmic reticulum (ER) - Golgi transport;Retrieval pathways;Rab associated proteins
smm:Smp_173670	none
smm:Smp_047720	Eukaryotic Type;Histone modification proteins;Polycomb group proteins
smm:Smp_135740	Genetic Information Processing;Transcription;03040 Spliceosome|Complex A;U2 snRNP components;U2 snRNP specific factors
smm:Smp_151110	none
smm:Smp_062640	none
smm:Smp_092770	Endoplasmic reticulum (ER) - Golgi transport;Retrieval pathways;Coat protein complex I (COP-I)|Exosomal proteins;Exosomal proteins of haemopoietic cells (B-cell, T-cell, DC-cell, reticulocyte, and mast cell);Smp_092770
smm:Smp_020060	none
smm:Smp_131950	none
smm:Smp_018310	none
smm:Smp_129080	Metabolism;Energy metabolism;00190 Oxidative phosphorylation
smm:Smp_178530	none
smm:Smp_175530	Eukaryotic Type;3'processing and CCA adding factors;3'processing factors|Mitochondrial DNA transcription, translation, and replication factors;Mitochondrial transcription and translation factors;Other mitochondrial DNA transcription and translation factors
smm:Smp_056440	Environmental Information Processing;Signal transduction;04068 FoxO signaling pathway|Cellular Processes;Transport and catabolism;04146 Peroxisome
smm:Smp_040100	none
smm:Smp_041750	none
smm:Smp_125810	none
smm:Smp_006750	Endosome - Lysosome transport;Others;Others
smm:Smp_030320	Genetic Information Processing;Folding, sorting and degradation;04120 Ubiquitin mediated proteolysis|Autophagy;Mitophagy;Other mitophagy associated proteins
smm:Smp_061970	Metabolism;Glycan biosynthesis and metabolism;00563 Glycosylphosphatidylinositol(GPI)-anchor biosynthesis|2. Transferases;2.7 Transferring phosphorus-containing groups;2.7.- Transferring phosphorus-containing groups
smm:Smp_150360	Genetic Information Processing;Folding, sorting and degradation;04120 Ubiquitin mediated proteolysis|2. Transferases;2.3 Acyltransferases;2.3.2 Aminoacyltransferases
smm:Smp_053830	Genetic Information Processing;Translation;03010 Ribosome|Ribosomal Proteins;Eukaryotes;Small subunit
smm:Smp_194760	none
smm:Smp_104500	3. Hydrolases;3.6 Acting on acid anhydrides;3.6.3 Acting on acid anhydrides to catalyse transmembrane movement of substances
smm:Smp_076950	Metabolism;Glycan biosynthesis and metabolism;00604 Glycosphingolipid biosynthesis - ganglio series|2. Transferases;2.3 Acyltransferases;2.3.1 Transferring groups other than aminoacyl groups
smm:Smp_103280	none
smm:Smp_130400	Cellular Processes;Transport and catabolism;04144 Endocytosis|Endosome - Lysosome transport;Endosomal sorting complexes required for transport (ESCRT);ESCRT-II complex
smm:Smp_158380	Mitochondrial protein import machinery;Matrix;MMC/PAM proteins|Other Transporters;Others;Smp_158380
smm:Smp_071840	Metabolism;Carbohydrate metabolism;00030 Pentose phosphate pathway|Metabolism;Metabolism of other amino acids;00480 Glutathione metabolism
smm:Smp_059200	none
smm:Smp_016130	Mitochondrial protein import machinery;Inter membrane space;Transporter inner membrane (TIM) 9/10 complex|Other Transporters;Others;Smp_016130
smm:Smp_067120	none
smm:Smp_174950	Genetic Information Processing;Translation;03010 Ribosome|Ribosomal Proteins;Eukaryotes;Small subunit
smm:Smp_162040	Exosomal proteins;Exosomal proteins of haemopoietic cells (B-cell, T-cell, DC-cell, reticulocyte, and mast cell);Smp_162040
smm:Smp_070330	Cellular Processes;Transport and catabolism;04137 Mitophagy - animal|Autophagy;Mitophagy;Other mitophagy associated proteins
smm:Smp_049450	none
smm:Smp_152270	none
smm:Smp_033130	none
smm:Smp_212020	none
smm:Smp_199470	none
smm:Smp_084460	Genetic Information Processing;Translation;03010 Ribosome|Ribosomal Proteins;Eukaryotes;Large subunit
smm:Smp_006930	none
smm:Smp_128360	Metabolism;Carbohydrate metabolism;00620 Pyruvate metabolism|1. Oxidoreductases;1.1 Acting on the CH-OH group of donors;1.1.1 With NAD+ or NADP+ as acceptor
smm:Smp_175890	none
smm:Smp_106050	Genetic Information Processing;Transcription;03040 Spliceosome|Complex B;U4/U6.U5 tri-snRNP components;U5 snRNP specific factors
smm:Smp_085520	Metabolism;Energy metabolism;00190 Oxidative phosphorylation|Environmental Information Processing;Signal transduction;04150 mTOR signaling pathway
smm:Smp_057140	Eukaryotic Type;Histone modification proteins;HAT complexes
smm:Smp_143430	Metabolism;Glycan biosynthesis and metabolism;00510 N-Glycan biosynthesis|3. Hydrolases;3.2 Glycosylases;3.2.1 Glycosidases, i.e. enzymes that hydrolyse O- and S-glycosyl compounds
smm:Smp_179180	Genetic Information Processing;Translation;03010 Ribosome|Ribosomal Proteins;Eukaryotes;Small subunit
smm:Smp_133690	none
smm:Smp_171590	3. Hydrolases;3.1 Acting on ester bonds;3.1.3 Phosphoric-monoester hydrolases
smm:Smp_004090	none
smm:Smp_082490	Environmental Information Processing;Signal transduction;04068 FoxO signaling pathway|Eukaryotic Type;DNA Replication Termination Factors;Prevention of re-replication factors
smm:Smp_095630	Exosomal proteins;Proteins found in most exosomes;Smp_095630
smm:Smp_158910	none
smm:Smp_118010	none
smm:Smp_056350	Eukaryotic Type;Centromeric chromatin formation proteins;SAC (spindle assembly checkpoint) factors
smm:Smp_127820	none
smm:Smp_006810	none
smm:Smp_148930	Eukaryotic Type;beta-Scaffold factors with minor groove contacts;HMG2-related
smm:Smp_001610	Eukaryotic cytoskeleton proteins;Microtubules;Tubulin-binding proteins
smm:Smp_165550	3. Hydrolases;3.4 Acting on peptide bonds (peptidases);3.4.24 Metalloendopeptidases
smm:Smp_038630	Mitochondrial protein import machinery;Inner mambrane;TIM22 complex|Other Transporters;Others;Smp_038630
smm:Smp_032180	Cellular Processes;Transport and catabolism;04144 Endocytosis|Endocytosis;Lipid raft mediated endocytosis;GRAF1-dependent endocytosis
smm:Smp_096160	Small (Monomeric) G-proteins;Arf/Sar Family;Others
smm:Smp_068480	Genetic Information Processing;Folding, sorting and degradation;04130 SNARE interactions in vesicular transport|SNARE;SNAP-25[N] (Qb);Vti1
smm:Smp_035030	3. Hydrolases;3.6 Acting on acid anhydrides;3.6.4 Acting on acid anhydrides to facilitate cellular and subcellular movement
smm:Smp_149900	Heat shock proteins;HSP60 / Chaperonin;Smp_149900|Exosomal proteins;Exosomal proteins of haemopoietic cells (B-cell, T-cell, DC-cell, reticulocyte, and mast cell);Smp_149900
smm:Smp_045940	Eukaryotic type;RNA polymerase II system;Other transcription-related factors
smm:Smp_022500	none
smm:Smp_079920	Metabolism;Carbohydrate metabolism;00010 Glycolysis / Gluconeogenesis|Metabolism;Carbohydrate metabolism;00020 Citrate cycle (TCA cycle)|Metabolism;Carbohydrate metabolism;00620 Pyruvate metabolism
smm:Smp_001360	Metabolism;Nucleotide metabolism;00240 Pyrimidine metabolism|2. Transferases;2.7 Transferring phosphorus-containing groups;2.7.4 Phosphotransferases with a phosphate group as acceptor
smm:Smp_157780	none
smm:Smp_131400	Genetic Information Processing;Folding, sorting and degradation;04141 Protein processing in endoplasmic reticulum
smm:Smp_029500	3. Hydrolases;3.4 Acting on peptide bonds (peptidases);3.4.24 Metalloendopeptidases
smm:Smp_073620	Eukaryotic Type;Aminoacyl-tRNA synthetases (AARSs);Multi-aminoacyl-tRNA synthetase complex (MSC)
smm:Smp_066890	Genetic Information Processing;Translation;03010 Ribosome|Ribosomal Proteins;Eukaryotes;Small subunit
smm:Smp_004940	Genetic Information Processing;Translation;03010 Ribosome|Ribosomal Proteins;Eukaryotes;Large subunit
smm:Smp_147560	Eukaryotic type;RNA polymerase II system;Mediator complex
smm:Smp_154620	none
smm:Smp_051260	Genetic Information Processing;Translation;03010 Ribosome|Ribosomal Proteins;Eukaryotes;Large subunit
smm:Smp_132940	none
smm:Smp_150300	none
smm:Smp_012450	2. Transferases;2.3 Acyltransferases;2.3.1 Transferring groups other than aminoacyl groups
smm:Smp_031880	none
smm:Smp_054240	none
smm:Smp_142890	Genetic Information Processing;Folding, sorting and degradation;04120 Ubiquitin mediated proteolysis|2. Transferases;2.3 Acyltransferases;2.3.2 Aminoacyltransferases
smm:Smp_171570	Genetic Information Processing;Translation;03010 Ribosome|Ribosomal Proteins;Eukaryotes;Large subunit
smm:Smp_026340	none
smm:Smp_004220	3. Hydrolases;3.5 Acting on carbon-nitrogen bonds, other than peptide bonds;3.5.1 In linear amides
smm:Smp_025800	Genetic Information Processing;Folding, sorting and degradation;03050 Proteasome|3. Hydrolases;3.4 Acting on peptide bonds (peptidases);3.4.25 Threonine endopeptidases
smm:Smp_162080	Eukaryotic Type;Basic helix-loop-helix/leucine zipper (bHLH-ZIP);Cell cycle controlling factors, Mad/Max
smm:Smp_152370	Cellular Processes;Transport and catabolism;04144 Endocytosis|Endosome - Golgi transport;Arf GTPases and associated proteins;Arf GTPase associated proteins
smm:Smp_032810	Metabolism;Nucleotide metabolism;00240 Pyrimidine metabolism|2. Transferases;2.7 Transferring phosphorus-containing groups;2.7.4 Phosphotransferases with a phosphate group as acceptor
smm:Smp_000480	Genetic Information Processing;Translation;03013 RNA transport|Eukaryotic Type;Initiation factors;eIF-3
smm:Smp_124920	Genetic Information Processing;Folding, sorting and degradation;04141 Protein processing in endoplasmic reticulum|1. Oxidoreductases;1.8 Acting on a sulfur group of donors;1.8.4 With a disulfide as acceptor
smm:Smp_079310	Endoplasmic reticulum (ER) - Golgi transport;Forward pathways;p24 family proteins|Other Transporters;Others;Smp_079310
smm:Smp_185370	none
smm:Smp_047200	Genetic Information Processing;Translation;03010 Ribosome|Ribosomal Proteins;Eukaryotes;Large subunit
smm:Smp_025010	Genetic Information Processing;Translation;03008 Ribosome biogenesis in eukaryotes|Environmental Information Processing;Signal transduction;04310 Wnt signaling pathway
smm:Smp_083410	Eukaryotic Type;mRNA surveillance and transport factors;Factors involved in mRNA localization
smm:Smp_190140	Eukaryotic cytoskeleton proteins;Microtubules;Tubulin-binding proteins
smm:Smp_055050	Genetic Information Processing;Translation;03010 Ribosome|Ribosomal Proteins;Eukaryotes;Small subunit
smm:Smp_147840	Metabolism;Nucleotide metabolism;00230 Purine metabolism|Metabolism;Nucleotide metabolism;00240 Pyrimidine metabolism|Metabolism;Metabolism of cofactors and vitamins;00760 Nicotinate and nicotinamide metabolism
smm:Smp_151050	Ubiquitin ligases (E3);Multi subunit Ring-finger type E3;Cul3 complex
smm:Smp_097750	none
smm:Smp_210300	none
smm:Smp_134770	none
smm:Smp_077390	none
smm:Smp_079280	none
smm:Smp_032240	Eukaryotic Type;Centrosome formation and ciliogenesis proteins;Microtubules and associated factors
smm:Smp_210720	none
smm:Smp_048230	Solute Carrier Family (SLC);SLC31: Copper transporter;Smp_048230
smm:Smp_098330	Genetic Information Processing;Translation;03008 Ribosome biogenesis in eukaryotes|Eukaryotic Type;Sno RNPs;Box H/ACA snoRNPs
smm:Smp_132300	Eukaryotic cytoskeleton proteins;Microtubules;Tubulin-binding proteins
smm:Smp_081410	Serine/threonine protein kinases: STE group;STE20 family;Smp_081410
smm:Smp_013460	Exocytosis;Others;Others
smm:Smp_068440	3. Hydrolases;3.6 Acting on acid anhydrides;3.6.4 Acting on acid anhydrides to facilitate cellular and subcellular movement
smm:Smp_210630	none
smm:Smp_003980	3. Hydrolases;3.4 Acting on peptide bonds (peptidases);3.4.22 Cysteine endopeptidases
smm:Smp_172730	Metabolism;Carbohydrate metabolism;00010 Glycolysis / Gluconeogenesis|Metabolism;Carbohydrate metabolism;00053 Ascorbate and aldarate metabolism|Metabolism;Carbohydrate metabolism;00620 Pyruvate metabolism
smm:Smp_007380	none
smm:Smp_018790	none
smm:Smp_061230	Metabolism;Carbohydrate metabolism;00020 Citrate cycle (TCA cycle)|Metabolism;Energy metabolism;00190 Oxidative phosphorylation
smm:Smp_086960	Metabolism;Metabolism of cofactors and vitamins;00785 Lipoic acid metabolism
smm:Smp_128870	Genetic Information Processing;Replication and repair;03440 Homologous recombination|Eukaryotic Type;DNA Replication Termination Factors;Other telomere regulation proteins
smm:Smp_083870	Metabolism;Metabolism of other amino acids;00480 Glutathione metabolism|3. Hydrolases;3.4 Acting on peptide bonds (peptidases);3.4.11 Aminopeptidases
smm:Smp_009830	Genetic Information Processing;Folding, sorting and degradation;04141 Protein processing in endoplasmic reticulum
smm:Smp_045610	Exosomal proteins;Exosomal proteins of haemopoietic cells (B-cell, T-cell, DC-cell, reticulocyte, and mast cell);Smp_045610|Exosomal proteins;Exosomal proteins of other body fluids (saliva and urine);Smp_045610|Exosomal proteins;Exosomal proteins of colorectal cancer cells;Smp_045610
smm:Smp_028980	none
smm:Smp_089180	Environmental Information Processing;Signal transduction;04068 FoxO signaling pathway|3. Hydrolases;3.4 Acting on peptide bonds (peptidases);3.4.19 Omega peptidases
smm:Smp_000520	none
smm:Smp_064870	Cellular Processes;Transport and catabolism;04145 Phagosome|Eukaryotic Type;Centromeric chromatin formation proteins;SAC (spindle assembly checkpoint) factors
smm:Smp_055870	Genetic Information Processing;Folding, sorting and degradation;04130 SNARE interactions in vesicular transport|SNARE;VAMP, Ykt6, Sec22 (R);VAMP
smm:Smp_142750	none
smm:Smp_016090	Ubiquitin ligases (E3);Multi subunit Ring-finger type E3;SCF complex
smm:Smp_168160	Genetic Information Processing;Folding, sorting and degradation;04120 Ubiquitin mediated proteolysis|2. Transferases;2.3 Acyltransferases;2.3.2 Aminoacyltransferases
smm:Smp_017360	Heat shock proteins;HSP60 / Chaperonin;Smp_017360|Eukaryotic Type;Centrosome formation and ciliogenesis proteins;BBS-CCT complex
smm:Smp_053610	Genetic Information Processing;Translation;00970 Aminoacyl-tRNA biosynthesis|6. Ligases;6.1 Forming carbon-oxygen bonds;6.1.1 Ligases forming aminoacyl-tRNA and related compounds
smm:Smp_068100	Complex B;Other components;Complex B specific factors
smm:Smp_002280	Eukaryotic Type;Centromeric chromatin formation proteins;SAC (spindle assembly checkpoint) factors|Eukaryotic Type;Centrosome formation and ciliogenesis proteins;Spindle formation proteins
smm:Smp_152750	3. Hydrolases;3.1 Acting on ester bonds;3.1.3 Phosphoric-monoester hydrolases
smm:Smp_125530	Eukaryotic Type;Centrosome formation and ciliogenesis proteins;Microtubules and associated factors
smm:Smp_180070	Genetic Information Processing;Translation;03013 RNA transport|Eukaryotic Type;mRNA surveillance and transport factors;Transport factors
smm:Smp_093230	Eukaryotic Type;Centrosome formation and ciliogenesis proteins;Microtubules and associated factors
smm:Smp_135960	none
smm:Smp_000990	Exocytosis;Tethering complex;Exocyst complex
smm:Smp_100370	none
smm:Smp_169530	Genetic Information Processing;Translation;03015 mRNA surveillance pathway|Eukaryotic Type;mRNA surveillance and transport factors;Surveillance factors
smm:Smp_172390	Solute Carrier Family (SLC);SLC35: Nucleoside-sugar transporter;Smp_172390
smm:Smp_161980	Genetic Information Processing;Folding, sorting and degradation;03018 RNA degradation|3. Hydrolases;3.1 Acting on ester bonds;3.1.13 Exoribonucleases producing 5'-phosphomonoesters
smm:Smp_077540	none
smm:Smp_164820	none
smm:Smp_035390	3. Hydrolases;3.1 Acting on ester bonds;3.1.3 Phosphoric-monoester hydrolases
smm:Smp_003250	Mitochondrial quality control factors;Mitochondrial respiratory chain complex assembly factors;Complex-IV assembly factors
smm:Smp_066950	Genetic Information Processing;Folding, sorting and degradation;04141 Protein processing in endoplasmic reticulum|Other chaperones and cochaperones;Others;Smp_066950
smm:Smp_171260	none
smm:Smp_133730	none
smm:Smp_003630	Genetic Information Processing;Transcription;03040 Spliceosome|Complex A;U2 snRNP components;U2 snRNP specific factors
smm:Smp_123500	3. Hydrolases;3.6 Acting on acid anhydrides;3.6.4 Acting on acid anhydrides to facilitate cellular and subcellular movement
smm:Smp_137060	Metabolism;Amino acid metabolism;00310 Lysine degradation|2. Transferases;2.1 Transferring one-carbon groups;2.1.1 Methyltransferases
smm:Smp_173840	Genetic Information Processing;Folding, sorting and degradation;03050 Proteasome|Eukaryotic proteasome;Regulatory particles;PA700 (19S proteasome)
smm:Smp_201970	none
smm:Smp_147360	Genetic Information Processing;Translation;03015 mRNA surveillance pathway|Eukaryotic Type;mRNA processing factors;3' end processing
smm:Smp_049510	Genetic Information Processing;Translation;03015 mRNA surveillance pathway|Eukaryotic Type;mRNA processing factors;3' end processing
smm:Smp_043970	Other splicing related proteins;Spliceosome associated proteins (SAPs);Other SAPs|Heat shock proteins;HSP40 / DNAJ;Smp_043970
smm:Smp_196230	none
smm:Smp_136520	Genetic Information Processing;Transcription;03022 Basal transcription factors|Genetic Information Processing;Replication and repair;03420 Nucleotide excision repair
smm:Smp_145120	Exocytosis;Small GTPases and associated proteins;Rab associated proteins
smm:Smp_180520	Metabolism;Carbohydrate metabolism;00562 Inositol phosphate metabolism|Environmental Information Processing;Signal transduction;04070 Phosphatidylinositol signaling system
smm:Smp_129650	Genetic Information Processing;Translation;00970 Aminoacyl-tRNA biosynthesis|6. Ligases;6.1 Forming carbon-oxygen bonds;6.1.1 Ligases forming aminoacyl-tRNA and related compounds
smm:Smp_012340	Genetic Information Processing;Translation;03008 Ribosome biogenesis in eukaryotes|Eukaryotic Type;90S particles;U3 small nucleolar RNA-associated proteins
smm:Smp_009250	none
smm:Smp_104440	none
smm:Smp_123060	Endoplasmic reticulum (ER) - Golgi transport;Forward pathways;Coat protein complex II (COP-II)
smm:Smp_022170	none
smm:Smp_022660	Eukaryotic Type;Pre-60S particles;Other pre-60S particles
smm:Smp_099890	Exosomal proteins;Exosomal proteins of hepatic cells;Smp_099890
smm:Smp_149480	none
smm:Smp_176800	none
smm:Smp_196910	none
smm:Smp_177060	2. Transferases;2.3 Acyltransferases;2.3.2 Aminoacyltransferases
smm:Smp_064360	none
smm:Smp_128970	none
smm:Smp_186560	Genetic Information Processing;Translation;03010 Ribosome|Ribosomal Proteins;Mitochondria/ Chloroplast;Large subunit
smm:Smp_078900	Metabolism;Amino acid metabolism;00310 Lysine degradation|2. Transferases;2.1 Transferring one-carbon groups;2.1.1 Methyltransferases
smm:Smp_121800	Genetic Information Processing;Replication and repair;03030 DNA replication|Genetic Information Processing;Replication and repair;03420 Nucleotide excision repair|Genetic Information Processing;Replication and repair;03430 Mismatch repair
smm:Smp_091380	none
smm:Smp_126740	Serine/threonine protein kinases: Other group;SCY1 family [OT];Smp_126740|Endocytosis;Clathrin-mediated endocytosis;Kinases
smm:Smp_043170	Genetic Information Processing;Translation;03013 RNA transport|Eukaryotic Type;mRNA surveillance and transport factors;Transport factors
smm:Smp_017670	Eukaryotic Type;Chromatin remodeling factors;CHRAC complex
smm:Smp_152520	Eukaryotic Type;Zinc finger;Other Cys4 zinc finger factors|Eukaryotic Type;Histone modification proteins;HMT complexes
smm:Smp_032480	Eukaryotic Type;Sister chromatid cohesion proteins;Cohesin complex
smm:Smp_142210	Endosome - Lysosome transport;Tethering complex;CORVET complex|Endosome - Lysosome transport;Tethering complex;Hops complex
smm:Smp_098980	Eukaryotic Type;Pre-60S particles;Other pre-60S particles
smm:Smp_002230	none
smm:Smp_067810	Environmental Information Processing;Signal transduction;04310 Wnt signaling pathway|2. Transferases;2.7 Transferring phosphorus-containing groups;2.7.11 Protein-serine/threonine kinases
smm:Smp_176370	none
smm:Smp_166240	Genetic Information Processing;Transcription;03040 Spliceosome|Eukaryotic Type;mRNA surveillance and transport factors;Transport factors
smm:Smp_163110	3. Hydrolases;3.6 Acting on acid anhydrides;3.6.4 Acting on acid anhydrides to facilitate cellular and subcellular movement
smm:Smp_167240	Environmental Information Processing;Signal transduction;04330 Notch signaling pathway
smm:Smp_081790	Metabolism;Nucleotide metabolism;00230 Purine metabolism|Metabolism;Nucleotide metabolism;00240 Pyrimidine metabolism
smm:Smp_096530	3. Hydrolases;3.6 Acting on acid anhydrides;3.6.4 Acting on acid anhydrides to facilitate cellular and subcellular movement
smm:Smp_159350	none
smm:Smp_015710	Metabolism;Carbohydrate metabolism;00051 Fructose and mannose metabolism|2. Transferases;2.7 Transferring phosphorus-containing groups;2.7.1 Phosphotransferases with an alcohol group as acceptor
smm:Smp_157350	Environmental Information Processing;Signal transduction;04150 mTOR signaling pathway|Cellular Processes;Transport and catabolism;04140 Autophagy - animal
smm:Smp_015440	Genetic Information Processing;Folding, sorting and degradation;04130 SNARE interactions in vesicular transport|SNARE;Syntaxin (Qa);Stx-cisGolgi
smm:Smp_000690	Eukaryotic Type;Helix-turn-helix;POU domain factors
smm:Smp_150480	none
smm:Smp_001530	Exocytosis;Tethering complex;Exocyst complex
smm:Smp_122680	Endocytosis;Lipid raft mediated endocytosis;GRAF1-dependent endocytosis|Others;Rho GTPase associated proteins;Rho GTPase-activating proteins
smm:Smp_168560	Metabolism;Lipid metabolism;00062 Fatty acid elongation|Metabolism;Lipid metabolism;01040 Biosynthesis of unsaturated fatty acids
smm:Smp_088250	Eukaryotic type;RNA polymerase II system;Mediator complex
smm:Smp_101820	Eukaryotic Type;mRNA surveillance and transport factors;mRNA cycle factors
smm:Smp_063540	none
smm:Smp_029740	Mitochondrial quality control factors;Mitochondrial respiratory chain complex assembly factors;Complex-II assembly factors
smm:Smp_123070	Genetic Information Processing;Translation;03013 RNA transport|3. Hydrolases;3.1 Acting on ester bonds;3.1.26 Endoribonucleases producing 5'-phosphomonoesters
smm:Smp_150500	none
smm:Smp_084870	none
smm:Smp_180990	Other chaperones and cochaperones;Others;Smp_180990
smm:Smp_105910	Environmental Information Processing;Signal transduction;04310 Wnt signaling pathway|Environmental Information Processing;Signal transduction;04330 Notch signaling pathway|Environmental Information Processing;Signal transduction;04350 TGF-beta signaling pathway
smm:Smp_176640	none
smm:Smp_007660	Eukaryotic type;RNA polymerase II system;Other transcription-related factors
smm:Smp_131390	none
smm:Smp_023160	Metabolism;Energy metabolism;00190 Oxidative phosphorylation|Environmental Information Processing;Signal transduction;04150 mTOR signaling pathway
smm:Smp_132240	none
smm:Smp_171040	none
smm:Smp_171140	none
smm:Smp_061040	none
smm:Smp_179690	none
smm:Smp_015800	Eukaryotic Type;tRNA modification factors;Elongator complex|Eukaryotic Type;Histone modification proteins;HAT complexes
smm:Smp_053990	none
smm:Smp_145190	2. Transferases;2.7 Transferring phosphorus-containing groups;2.7.11 Protein-serine/threonine kinases
smm:Smp_142780	Eukaryotic Type;Histone modification proteins;HMT complexes
smm:Smp_054200	Metabolism;Energy metabolism;00190 Oxidative phosphorylation
smm:Smp_171750	Environmental Information Processing;Signal transduction;04310 Wnt signaling pathway|Protein Ser/ Thr phosphatases;Phosphoprotein phosphatases (PPPs);Protein phosphatase-1
smm:Smp_127580	none
smm:Smp_133440	Metabolism;Glycan biosynthesis and metabolism;00563 Glycosylphosphatidylinositol(GPI)-anchor biosynthesis|2. Transferases;2.7 Transferring phosphorus-containing groups;2.7.- Transferring phosphorus-containing groups
smm:Smp_054730	none
smm:Smp_049010	Other splicing related proteins;Spliceosome associated proteins (SAPs);RNA binding proteins (RBPs)
smm:Smp_196600	none
smm:Smp_162900	none
smm:Smp_181340	none
smm:Smp_078550	none
smm:Smp_097210	Genetic Information Processing;Translation;03013 RNA transport|Eukaryotic Type;mRNA surveillance and transport factors;Transport factors
smm:Smp_163180	none
smm:Smp_009030	Metabolism;Nucleotide metabolism;00230 Purine metabolism|Metabolism;Nucleotide metabolism;00240 Pyrimidine metabolism|Metabolism;Metabolism of other amino acids;00480 Glutathione metabolism
smm:Smp_169320	3. Hydrolases;3.1 Acting on ester bonds;3.1.3 Phosphoric-monoester hydrolases
smm:Smp_104370	none
smm:Smp_126720	Genetic Information Processing;Transcription;03040 Spliceosome|Complex B;Other components;Prp19-related factors
smm:Smp_202500	none
smm:Smp_130690	none
smm:Smp_044770	Genetic Information Processing;Folding, sorting and degradation;04141 Protein processing in endoplasmic reticulum|Eukaryotic Type;Basic leucine zipper (bZIP);AP-1(-like) components, Jun
smm:Smp_046550	Eukaryotic Type;Pre-40S particles;Export and cytoplasmic maturation factors
smm:Smp_055600	Exocytosis;Calcium ion-dependent exocytosis;Others
smm:Smp_166790	Solute Carrier Family (SLC);SLC39: Metal ion transporter;Smp_166790
smm:Smp_211110	none
smm:Smp_166590	none
smm:Smp_114470	none
smm:Smp_028730	Metabolism;Carbohydrate metabolism;00051 Fructose and mannose metabolism|Metabolism;Carbohydrate metabolism;00520 Amino sugar and nucleotide sugar metabolism
smm:Smp_108320	none
smm:Smp_090690	Genetic Information Processing;Folding, sorting and degradation;04122 Sulfur relay system|Eukaryotic Type;tRNA modification factors;Thiolation factors
smm:Smp_148150	Eukaryotic Type;Sister chromatid cohesion proteins;Cohesin complex
smm:Smp_169550	none
smm:Smp_143760	Genetic Information Processing;Replication and repair;03460 Fanconi anemia pathway|2. Transferases;2.7 Transferring phosphorus-containing groups;2.7.7 Nucleotidyltransferases
smm:Smp_158830	Endosome - Golgi transport;Tethering complex;TRAPP complex II
smm:Smp_163030	Genetic Information Processing;Transcription;03040 Spliceosome|Complex B;U4/U6.U5 tri-snRNP components;U4/U6 snRNP specific factors
smm:Smp_050830	Metabolism;Carbohydrate metabolism;00562 Inositol phosphate metabolism|Environmental Information Processing;Signal transduction;04070 Phosphatidylinositol signaling system
smm:Smp_026040	Endosome - Golgi transport;Tethering complex;TRAPP complex II
smm:Smp_060180	Genetic Information Processing;Translation;03013 RNA transport|Environmental Information Processing;Signal transduction;04150 mTOR signaling pathway
smm:Smp_094020	3. Hydrolases;3.6 Acting on acid anhydrides;3.6.4 Acting on acid anhydrides to facilitate cellular and subcellular movement
smm:Smp_090860	3. Hydrolases;3.1 Acting on ester bonds;3.1.3 Phosphoric-monoester hydrolases
smm:Smp_050130	none
smm:Smp_200380	none
smm:Smp_080620	none
smm:Smp_031350	none
smm:Smp_016640	3. Hydrolases;3.1 Acting on ester bonds;3.1.3 Phosphoric-monoester hydrolases
smm:Smp_135120	Eukaryotic Type;Pre-60S particles;Other pre-60S particles
smm:Smp_175030	none
smm:Smp_015220	Genetic Information Processing;Transcription;03022 Basal transcription factors|Eukaryotic type;RNA polymerase II system;Basal transcription factors
smm:Smp_074930	2. Transferases;2.3 Acyltransferases;2.3.1 Transferring groups other than aminoacyl groups
smm:Smp_179560	Metabolism;Carbohydrate metabolism;00010 Glycolysis / Gluconeogenesis|Metabolism;Carbohydrate metabolism;00562 Inositol phosphate metabolism
smm:Smp_149380	none
smm:Smp_033710	3. Hydrolases;3.6 Acting on acid anhydrides;3.6.4 Acting on acid anhydrides to facilitate cellular and subcellular movement
smm:Smp_166170	none
smm:Smp_161730	Genetic Information Processing;Transcription;03040 Spliceosome|Complex A;U2 snRNP components;U2 related factors
smm:Smp_152640	Eukaryotic type;RNA polymerase II system;Coactivators
smm:Smp_132900	none
smm:Smp_078920	Eukaryotic Type;Chromosome condensation proteins;Condensin I
smm:Smp_199100	none
smm:Smp_145840	Ubiquitin ligases (E3);Multi subunit Ring-finger type E3;Cul4 complex
smm:Smp_128150	none
smm:Smp_125670	none
smm:Smp_160580	none
smm:Smp_151520	Metabolism;Glycan biosynthesis and metabolism;00510 N-Glycan biosynthesis|2. Transferases;2.4 Glycosyltransferases;2.4.1 Hexosyltransferases
smm:Smp_130640	none
smm:Smp_009520	Metabolism;Metabolism of cofactors and vitamins;00860 Porphyrin and chlorophyll metabolism|Genetic Information Processing;Translation;00970 Aminoacyl-tRNA biosynthesis
smm:Smp_159120	3. Hydrolases;3.4 Acting on peptide bonds (peptidases);3.4.22 Cysteine endopeptidases
smm:Smp_125820	none
smm:Smp_123420	Eukaryotic Type;Basic helix-loop-helix (bHLH);Factors with PAS domain
smm:Smp_134120	Protein Ser/ Thr phosphatases;Phosphoprotein phosphatases (PPPs);Protein phosphatase-1
smm:Smp_062530	Metabolism;Amino acid metabolism;00310 Lysine degradation|2. Transferases;2.1 Transferring one-carbon groups;2.1.1 Methyltransferases
smm:Smp_147010	Eukaryotic Type;Zinc finger;Other Cys2His2 zinc factors
smm:Smp_084790	none
smm:Smp_092950	none
smm:Smp_063040	Eukaryotic type;RNA polymerase II system;Coactivators
smm:Smp_134530	Solute Carrier Family (SLC);SLC21/ASLCO: Organic anion transporter;Smp_134530
smm:Smp_070860	none
smm:Smp_169750	3. Hydrolases;3.1 Acting on ester bonds;3.1.26 Endoribonucleases producing 5'-phosphomonoesters
smm:Smp_022110	Eukaryotic Type;Pre-60S particles;Other pre-60S particles
smm:Smp_120790	none
smm:Smp_005140	none
smm:Smp_055670	Protein recycling;Rab GTPases and associated proteins;Rab GTPases|Exosomal proteins;Exosomal proteins of colorectal cancer cells;Smp_055670
smm:Smp_088460	Genetic Information Processing;Transcription;03022 Basal transcription factors|Eukaryotic type;RNA polymerase II system;Basal transcription factors
smm:Smp_082280	none
smm:Smp_008340	none
[truncated: 1,573 more rows]
