# Supplementary material for: The anti-fecundity effect of 5-azacytidine (5-AzaC) on Schistosoma mansoni is linked to dis-regulated transcription, translation and stem cell activities
Source: Int J Parasitol Drugs Drug Resist. 2018 Apr 1;8(2):213–22. doi: 10.1016/j.ijpddr.2018.03.006 (PMC6039303; doi:10.1016/j.ijpddr.2018.03.006)
Supplement: Supp Figure6 [file mmc6.xlsx]

## Sheet: transcripts affected by 5-AzaC
Supplementary Figure 6. Differential expression of neoblast associated transcripts.
down-regulated in AzaC				up-regulated in 5-AzaC
Gene ID	log2FoldChange			GeneID	log2FoldChange	Gene name
Smp_128870	-0.295238	Nibrin-related [Source:UniProtKB/TrEMBL;Acc:G4V973]		Smp_155390	1.45948	Putative uncharacterized protein [Source:UniProtKB/TrEMBL;Acc:G4VNI8]	SCHISTODB, GENEDB, ENTREZGENE, WIKIGENE, ENSG
Smp_056350	-0.344947	Mitotic spindle assembly checkpoint protein mad2-related [Source:UniProtKB/TrEMBL;Acc:G4VSY6]		Smp_151560	1.36383	Putative DNA replication licensing factor MCM1 [Source:UniProtKB/TrEMBL;Acc:G4V5N8]	SCHISTODB, ENSG, GENEDB, ENTREZGENE, WIKIGENE
Smp_082490	-0.347656	Putative cyclin B [Source:UniProtKB/TrEMBL;Acc:G4VGI8]		Smp_142820	0.95465	Putative uncharacterized protein [Source:UniProtKB/TrEMBL;Acc:G4VSS8]	WIKIGENE, GENEDB, ENTREZGENE, ENSG, SCHISTODB
Smp_054610	-0.400681	Putative uncharacterized protein [Source:UniProtKB/TrEMBL;Acc:G4M165]		Smp_026400	0.818179	Thyrotroph embryonic factor related [Source:UniProtKB/TrEMBL;Acc:G4VT60]	SCHISTODB, ENSG, ENTREZGENE, GENEDB, WIKIGENE
Smp_178260	-0.483594	DNA polymerase [Source:UniProtKB/TrEMBL;Acc:G4LX42]
Smp_194820	-0.503934	DNA repair and recombination protein rad54-related [Source:UniProtKB/TrEMBL;Acc:G4VQJ6]
Smp_125760	-0.50524	Putative prokaryotic DNA topoisomerase [Source:UniProtKB/TrEMBL;Acc:G4V9X1]
Smp_175590	-0.531016	Tyrosine kinase [Source:UniProtKB/TrEMBL;Acc:G4V918]
Smp_004060	-0.556228	Putative cell division cycle 20 (Cdc20) (Fizzy) [Source:UniProtKB/TrEMBL;Acc:G4V6B3]
Smp_155390	-0.56021	Putative uncharacterized protein [Source:UniProtKB/TrEMBL;Acc:G4VNI8]
Smp_016870	-0.585962	Putative uncharacterized protein [Source:UniProtKB/TrEMBL;Acc:G4VKZ6]
Smp_166150	-0.654001	Serine/threonine kinase [Source:UniProtKB/TrEMBL;Acc:G4VJI6]
Smp_013970	-0.654375	Putative uncharacterized protein [Source:UniProtKB/TrEMBL;Acc:G4LVI6]
Smp_065150	-0.666091	Putative establishment of cohesion 1 (Eco1) homolog [Source:UniProtKB/TrEMBL;Acc:G4VCR6]
Smp_079050	-0.690107	DNA primase large subunit, putative [Source:UniProtKB/TrEMBL;Acc:C4QIH8]
Smp_162340	-0.692084	Putative phosphatidylinositol 3-and 4-kinase [Source:UniProtKB/TrEMBL;Acc:G4VRC4]
Smp_051920	-0.702422	Putative uncharacterized protein [Source:UniProtKB/TrEMBL;Acc:G4VI34]
Smp_151560	-0.706179	Putative DNA replication licensing factor MCM1 [Source:UniProtKB/TrEMBL;Acc:G4V5N8]
Smp_026030	-0.706966	DNA repair and recombination protein rad54-related [Source:UniProtKB/TrEMBL;Acc:G4LWJ6]
Smp_172610	-0.707825	Putative uncharacterized protein [Source:UniProtKB/TrEMBL;Acc:G4VHY9]
Smp_169970	-0.708952	Putative paramyosin [Source:UniProtKB/TrEMBL;Acc:G4VLR3]
Smp_143490	-0.734	Putative dna replication licensing factor MCM5 [Source:UniProtKB/TrEMBL;Acc:G4VDE3]
Smp_153520	-0.741099	Putative uncharacterized protein [Source:UniProtKB/TrEMBL;Acc:G4VNM0]
Smp_021590	-0.759297	Putative rac gtpase activating protein [Source:UniProtKB/TrEMBL;Acc:G4VNG7]
Smp_176000	-0.777524	Myosin V, putative [Source:UniProtKB/TrEMBL;Acc:C1M0Q9]
Smp_105360	-0.794766	Notch [Source:UniProtKB/TrEMBL;Acc:G4V5E1]
Smp_210110	-0.806615	SPFH domain / Band 7 family protein,putative [Source:UniProtKB/TrEMBL;Acc:G4LUZ6]
Smp_094140	-0.808662	DNA replication licensing factor MCM6, putative [Source:UniProtKB/TrEMBL;Acc:G4M028]
Smp_079560	-0.819802	Putative DNA replication licensing factor MCM2 [Source:UniProtKB/TrEMBL;Acc:G4V7V1]
Smp_002930	-0.830714	Histone H2A [Source:UniProtKB/TrEMBL;Acc:G4VFE8]
Smp_047620	-0.834789	Putative cyclin B3 [Source:UniProtKB/TrEMBL;Acc:G4VBG9]
Smp_009600	-0.857104	Serine/threonine kinase [Source:UniProtKB/TrEMBL;Acc:G4V5L2]
Smp_032500	-0.874805	Putative dna replication licensing factor MCM7 [Source:UniProtKB/TrEMBL;Acc:G4VSF5]
Smp_143460	-0.890062	Putative uncharacterized protein [Source:UniProtKB/TrEMBL;Acc:G4VDE7]
Smp_127670	-0.917197	Putative uncharacterized protein [Source:UniProtKB/TrEMBL;Acc:G4VML8]
Smp_046280	-0.945289	Putative uncharacterized protein [Source:UniProtKB/TrEMBL;Acc:G4VKS8]
Smp_154080	-0.952602	Putative uncharacterized protein [Source:UniProtKB/TrEMBL;Acc:G4VM86]
Smp_054010	-0.957472	Putative cationic amino acid transporter [Source:UniProtKB/TrEMBL;Acc:G4VHR0]
Smp_179710	-0.98754	Putative serine hydroxymethyltransferase [Source:UniProtKB/TrEMBL;Acc:G4VGW4]
Smp_016240	-0.995084	Putative uncharacterized protein [Source:UniProtKB/TrEMBL;Acc:G4VHE8]
Smp_080730	-0.995231	Serine/threonine kinase [Source:UniProtKB/TrEMBL;Acc:G4VLX9]
Smp_176260	-1.02907	Putative uncharacterized protein [Source:UniProtKB/TrEMBL;Acc:G4M120]
Smp_086860	-1.03452	Histone H2A [Source:UniProtKB/TrEMBL;Acc:G4V8L9]
Smp_172530	-1.2086	Putative dna replication licensing factor MCM4 [Source:UniProtKB/TrEMBL;Acc:G4VM72]
Smp_138470	-1.247	Putative uncharacterized protein [Source:UniProtKB/TrEMBL;Acc:G4VFM4]
Smp_055740	-1.38971	Putative nanos RNA binding domain [Source:UniProtKB/TrEMBL;Acc:G4VHK0]
Smp_179320	-1.53228	Eukaryotic translation initiation factor 2c,putative [Source:UniProtKB/TrEMBL;Acc:C4QPD0]
Smp_187410	-1.59932	Putative uncharacterized protein [Source:UniProtKB/TrEMBL;Acc:G4M159]
Smp_132390	-1.60609	Putative uncharacterized protein [Source:UniProtKB/TrEMBL;Acc:G4VGL5]
Smp_041540	-1.7183	Hormone receptor 4 (DHR4), putative [Source:UniProtKB/TrEMBL;Acc:G4LWX5]
Smp_187070	-2.36601	Putative uncharacterized protein [Source:UniProtKB/TrEMBL;Acc:G4M1I6]

## Sheet: transcripts unaffected by 5-Aza
Gene ID	Gene Name
Smp_200100	Putative uncharacterized protein Smp_200100 [Source:UniProtKB/TrEMBL;Acc:G4VAH8]	GENEDB, ENSG, SCHISTODB
Smp_199870	Putative uncharacterized protein [Source:UniProtKB/TrEMBL;Acc:G4M239]	ENSG, GENEDB, SCHISTODB
Smp_199150	DNA repair protein rad51 homolog 3, r51h3,putative [Source:UniProtKB/TrEMBL;Acc:G4M191]	SCHISTODB, ENSG, GENEDB
Smp_195120	KRAB-A domain-containing protein [Source:UniProtKB/TrEMBL;Acc:G4LXM2]	SCHISTODB, ENSG, GENEDB
Smp_194790	Putative uncharacterized protein [Source:UniProtKB/TrEMBL;Acc:G4VAV9]	WIKIGENE, GENEDB, ENTREZGENE, ENSG, SCHISTODB
Smp_194180	Putative uncharacterized protein [Source:UniProtKB/TrEMBL;Acc:G4LVF1]	SCHISTODB, GENEDB, ENSG
Smp_193330	Putative uncharacterized protein [Source:UniProtKB/TrEMBL;Acc:C4QU00]	SCHISTODB, ENTREZGENE, GENEDB, WIKIGENE, ENSG
Smp_187590	Putative uncharacterized protein [Source:UniProtKB/TrEMBL;Acc:G4VEE7]	WIKIGENE, GENEDB, ENTREZGENE, ENSG, SCHISTODB
Smp_181910	Putative uncharacterized protein [Source:UniProtKB/TrEMBL;Acc:C4QQE1]	SCHISTODB, ENSG, ENTREZGENE, GENEDB, WIKIGENE
Smp_181870	DNA replication licensing factor MCM8, putative [Source:UniProtKB/TrEMBL;Acc:G4LXU6]	ENSG, GENEDB, SCHISTODB
Smp_176500	Mitotic and DNA damage checkpoint protein hus1,putative [Source:UniProtKB/TrEMBL;Acc:G4LWB7]	GENEDB, ENSG, SCHISTODB
Smp_176010	Putative uncharacterized protein [Source:UniProtKB/TrEMBL;Acc:C1M0R1]	SCHISTODB, WIKIGENE, ENTREZGENE, GENEDB, ENSG
Smp_175400	Putative uncharacterized protein [Source:UniProtKB/TrEMBL;Acc:G4VBM1]	SCHISTODB, ENSG, ENTREZGENE, GENEDB, WIKIGENE
Smp_174820	Serine/threonine kinase [Source:UniProtKB/TrEMBL;Acc:G4M0N0]	SCHISTODB, GENEDB, ENTREZGENE, WIKIGENE, ENSG
Smp_173450	Kif4a, putative [Source:UniProtKB/TrEMBL;Acc:G4LW15]	SCHISTODB, ENSG, ENTREZGENE, GENEDB, WIKIGENE
Smp_172430	Insulinoma-associated protein (Ia-1)-related [Source:UniProtKB/TrEMBL;Acc:G4VAP1]	SCHISTODB, GENEDB, ENSG
Smp_172010	Caspase-7 (C14 family) [Source:UniProtKB/TrEMBL;Acc:C4QLP2]	ENSG, GENEDB, SCHISTODB
Smp_171970	Putative uncharacterized protein [Source:UniProtKB/TrEMBL;Acc:G4VRI2]	ENSG, ENTREZGENE, GENEDB, WIKIGENE, SCHISTODB
Smp_171370	Serine/threonine kinase [Source:UniProtKB/TrEMBL;Acc:G4VHV1]	WIKIGENE, GENEDB, ENTREZGENE, ENSG, SCHISTODB
Smp_169410	Putative uncharacterized protein [Source:UniProtKB/TrEMBL;Acc:G4LXU1]	ENSG, ENTREZGENE, WIKIGENE, GENEDB, SCHISTODB
Smp_167280	Putative uncharacterized protein [Source:UniProtKB/TrEMBL;Acc:G4LX93]	SCHISTODB, ENTREZGENE, GENEDB, WIKIGENE, ENSG
Smp_162860	Putative uncharacterized protein [Source:UniProtKB/TrEMBL;Acc:G4LX17]	SCHISTODB, ENSG, ENTREZGENE, WIKIGENE, GENEDB
Smp_160630	DNA repair protein rad51 homolog 3, r51h3,putative [Source:UniProtKB/TrEMBL;Acc:C4QGE0]	WIKIGENE, GENEDB, ENTREZGENE, ENSG, SCHISTODB
Smp_160050	Putative uncharacterized protein [Source:UniProtKB/TrEMBL;Acc:G4LZT6]	WIKIGENE, GENEDB, ENTREZGENE, ENSG, SCHISTODB
Smp_159640	Putative uncharacterized protein [Source:UniProtKB/TrEMBL;Acc:G4LZR3]	SCHISTODB, GENEDB, WIKIGENE, ENTREZGENE, ENSG
Smp_158950	Kinase, putative [Source:UniProtKB/TrEMBL;Acc:G4LZY5]	SCHISTODB, ENSG, WIKIGENE, ENTREZGENE, GENEDB
Smp_157180	Putative uncharacterized protein [Source:UniProtKB/TrEMBL;Acc:G4VPU2]	ENTREZGENE, GENEDB, WIKIGENE, ENSG, SCHISTODB
Smp_155500	Putative dna polymerase theta [Source:UniProtKB/TrEMBL;Acc:G4VND9]	ENSG, GENEDB, ENTREZGENE, WIKIGENE, SCHISTODB
Smp_154940	Putative uncharacterized protein [Source:UniProtKB/TrEMBL;Acc:G4VSP9]	WIKIGENE, GENEDB, ENTREZGENE, ENSG, SCHISTODB
Smp_154090	Putative uncharacterized protein [Source:UniProtKB/TrEMBL;Acc:G4VM85]	WIKIGENE, ENTREZGENE, GENEDB, ENSG, SCHISTODB
Smp_151360	Putative uncharacterized protein [Source:UniProtKB/TrEMBL;Acc:G4M163]	ENTREZGENE, WIKIGENE, GENEDB, ENSG, SCHISTODB
Smp_151320	Putative tpx2 protein [Source:UniProtKB/TrEMBL;Acc:G4VQH6]	SCHISTODB, ENSG, ENTREZGENE, GENEDB, WIKIGENE
Smp_149490	Putative uncharacterized protein [Source:UniProtKB/TrEMBL;Acc:G4VKS7]	SCHISTODB, GENEDB, ENTREZGENE, WIKIGENE, ENSG
Smp_149260	Putative kinesin eg-5 [Source:UniProtKB/TrEMBL;Acc:G4VI97]	SCHISTODB, GENEDB, ENSG
Smp_148590	Putative uncharacterized protein [Source:UniProtKB/TrEMBL;Acc:G4V8Z2]	SCHISTODB, ENTREZGENE, WIKIGENE, GENEDB, ENSG
Smp_145470	Putative zinc finger protein [Source:UniProtKB/TrEMBL;Acc:G4VIW5]	SCHISTODB, ENTREZGENE, GENEDB, WIKIGENE, ENSG
Smp_144160	Putative uncharacterized protein [Source:UniProtKB/TrEMBL;Acc:G4VB45]	SCHISTODB, GENEDB, ENTREZGENE, WIKIGENE, ENSG
Smp_141430	Putative uncharacterized protein [Source:UniProtKB/TrEMBL;Acc:G4VMB8]	SCHISTODB, ENSG, ENTREZGENE, WIKIGENE, GENEDB
Smp_141160	Putative uncharacterized protein [Source:UniProtKB/TrEMBL;Acc:G4V822]	ENSG, WIKIGENE, ENTREZGENE, GENEDB, SCHISTODB
Smp_140240	Putative uncharacterized protein [Source:UniProtKB/TrEMBL;Acc:G4VMS8]	GENEDB, ENTREZGENE, WIKIGENE, ENSG, SCHISTODB
Smp_139530	Cellular tumor antigen P53, putative [Source:UniProtKB/TrEMBL;Acc:G4LYM1]	ENTREZGENE, GENEDB, WIKIGENE, ENSG, SCHISTODB
Smp_137390	Slbp-P1-related [Source:UniProtKB/TrEMBL;Acc:G4V627]	SCHISTODB, ENSG, ENTREZGENE, WIKIGENE, GENEDB
Smp_137090	Putative brca1 associated ring domain [Source:UniProtKB/TrEMBL;Acc:G4VID0]	SCHISTODB, ENSG, GENEDB, ENTREZGENE, WIKIGENE
Smp_136450	Putative voltage-gated potassium channel [Source:UniProtKB/TrEMBL;Acc:G4VT54]	ENTREZGENE, WIKIGENE, GENEDB, ENSG, SCHISTODB
Smp_135900	Putative dna double-strand break repair rad50 ATPase [Source:UniProtKB/TrEMBL;Acc:G4VPF5]	SCHISTODB, ENTREZGENE, GENEDB, WIKIGENE, ENSG
Smp_135890	Putative uncharacterized protein [Source:UniProtKB/TrEMBL;Acc:G4VPF6]	ENSG, GENEDB, WIKIGENE, ENTREZGENE, SCHISTODB
Smp_133990	Putative topbp1 [Source:UniProtKB/TrEMBL;Acc:G4VDW0]	WIKIGENE
Smp_133660	Putative lin-9 [Source:UniProtKB/TrEMBL;Acc:G4VDK1]	SCHISTODB, GENEDB, ENTREZGENE, WIKIGENE, ENSG
Smp_132950	Putative uncharacterized protein [Source:UniProtKB/TrEMBL;Acc:G4LYY0]	ENSG, ENTREZGENE, GENEDB, WIKIGENE, SCHISTODB
Smp_132800	STARP antigen , putative [Source:UniProtKB/TrEMBL;Acc:G4LUB1]	SCHISTODB, ENSG, WIKIGENE, GENEDB, ENTREZGENE
Smp_132510	Putative breast cancer type 1 susceptibility protein brca1 [Source:UniProtKB/TrEMBL;Acc:G4VG14]	GENEDB, ENSG, SCHISTODB
Smp_129710	Uveal autoantigen with coiled-coil domains and ankyrin repeats protein, putative [Source:UniProtKB/TrEMBL;Acc:G4LVI7]	SCHISTODB, ENTREZGENE, WIKIGENE, GENEDB, ENSG
Smp_129410	Putative uncharacterized protein [Source:UniProtKB/TrEMBL;Acc:G4VH53]	GENEDB, ENTREZGENE, WIKIGENE, ENSG, SCHISTODB
Smp_128210	Claspin-like protein [Source:UniProtKB/TrEMBL;Acc:G4VD79]	ENSG, GENEDB, ENTREZGENE, WIKIGENE, SCHISTODB
Smp_128200	Rabkinesin-6-related [Source:UniProtKB/TrEMBL;Acc:G4VD80]	ENTREZGENE, WIKIGENE
Smp_128160	Putative uncharacterized protein [Source:UniProtKB/TrEMBL;Acc:G4VD87]	ENSG, ENTREZGENE, GENEDB, WIKIGENE, SCHISTODB
Smp_127070	Putative origin recognition complex subunit [Source:UniProtKB/TrEMBL;Acc:G4VL35]	SCHISTODB, ENSG, GENEDB, WIKIGENE, ENTREZGENE
Smp_127020	Putative ets [Source:UniProtKB/TrEMBL;Acc:G4VIH3]	SCHISTODB, GENEDB, ENTREZGENE, WIKIGENE, ENSG
Smp_124280	Putative uncharacterized protein [Source:UniProtKB/TrEMBL;Acc:G4V6C9]	SCHISTODB, WIKIGENE, GENEDB, ENTREZGENE, ENSG
Smp_119910	Putative uncharacterized protein [Source:UniProtKB/TrEMBL;Acc:C4QU01]	SCHISTODB, GENEDB, ENTREZGENE, WIKIGENE, ENSG
Smp_089840	Histone H2A [Source:UniProtKB/TrEMBL;Acc:G4VCW1]	ENTREZGENE, GENEDB, WIKIGENE, ENSG, SCHISTODB
Smp_076600	Sox transcription factor [Source:UniProtKB/TrEMBL;Acc:G4LZG0]	SCHISTODB, WIKIGENE, ENTREZGENE, GENEDB, ENSG
Smp_076320	Putative uncharacterized protein [Source:UniProtKB/TrEMBL;Acc:G4LZ63]	ENSG, GENEDB, ENTREZGENE, WIKIGENE, SCHISTODB
Smp_075110	Putative rad1 DNA damage checkpoint protein [Source:UniProtKB/TrEMBL;Acc:G4VH02]	ENTREZGENE, WIKIGENE, GENEDB, ENSG, SCHISTODB
Smp_072560	Putative uncharacterized protein [Source:UniProtKB/TrEMBL;Acc:G4VA38]	ENSG, ENTREZGENE, GENEDB, WIKIGENE, SCHISTODB
Smp_071890	Putative uncharacterized protein [Source:UniProtKB/TrEMBL;Acc:G4VCX7]	SCHISTODB, ENTREZGENE, WIKIGENE, GENEDB, ENSG
Smp_067260	Putative transforming growth factor-beta receptor type I [Source:UniProtKB/TrEMBL;Acc:G4V9P8]	SCHISTODB, ENSG, GENEDB, ENTREZGENE, WIKIGENE
Smp_052390	Putative origin recognition complex subunit [Source:UniProtKB/TrEMBL;Acc:G4VF05]	SCHISTODB, ENSG, WIKIGENE, GENEDB, ENTREZGENE
Smp_050310	Putative uncharacterized protein [Source:UniProtKB/TrEMBL;Acc:G4LWJ7]	ENSG, ENTREZGENE, GENEDB, WIKIGENE, SCHISTODB
Smp_050270	Tyrosinase [Source:UniProtKB/TrEMBL;Acc:G4LWK1]	WIKIGENE, GENEDB, ENTREZGENE, ENSG, SCHISTODB
Smp_047610	Cell division control protein 45-related [Source:UniProtKB/TrEMBL;Acc:G4VBH0]	GENEDB, WIKIGENE, ENTREZGENE, ENSG, SCHISTODB
Smp_040020	Putative centromere protein A (Cenp-A) (Centromere autoantigen A) [Source:UniProtKB/TrEMBL;Acc:G4VKH6]	GENEDB, WIKIGENE, ENTREZGENE, ENSG, SCHISTODB
Smp_033250	Putative uncharacterized protein [Source:UniProtKB/TrEMBL;Acc:G4M0W9]	ENTREZGENE, WIKIGENE, GENEDB, ENSG, SCHISTODB
Smp_028050	Putative uncharacterized protein [Source:UniProtKB/TrEMBL;Acc:G4V632]	SCHISTODB, ENSG, ENTREZGENE, GENEDB, WIKIGENE
Smp_022520	Putative uncharacterized protein [Source:UniProtKB/TrEMBL;Acc:G4VP91]	GENEDB, ENTREZGENE, WIKIGENE, ENSG, SCHISTODB
