# Supplementary material for: The anti-fecundity effect of 5-azacytidine (5-AzaC) on Schistosoma mansoni is linked to dis-regulated transcription, translation and stem cell activities
Source: Int J Parasitol Drugs Drug Resist. 2018 Apr 1;8(2):213–22. doi: 10.1016/j.ijpddr.2018.03.006 (PMC6039303; doi:10.1016/j.ijpddr.2018.03.006)
Supplement: Supp Figure7 [file mmc7.xlsx]

## Sheet: Repeats_analysis_with_randomper
Supplementary Figure 7. Analysis of differentially expressed repetitive elements.
			Repeat ID	Control (C1)	Control (C2)	Control (C3)	5-AzaC (S1)	5-AzaC (S2)	5-AzaC (S3)	p-value	Log2FC	Score	perm. p-value	Class
	Overexpressed	in 5-AzaC vs. control	smr_7470	0.48262	0.14984	0.517645	3.0011	1.76302	3.15881	0.0293727	-2.78427	-4.26565	0.0236	DNA
			smr_2941	0.438746	0.3746	1.22941	2.77879	3.37662	4.73821	0.0215113	-2.4149	-4.02644	0.0279	DNA
			smr_293	0.350996	0.48698	0.517645	1.834	2.21124	2.87164	0.0231358	-2.35117	-3.84584	0.0331	DNA
			smr_6844	0.570369	0.26222	0.194117	1.11152	1.28491	1.14866	0.00878456	-1.7878	-3.67621	0.04	DNA
			smr_4908	0.263247	0.14984	0.194117	0.722487	0.866567	1.14866	0.02359	-2.17272	-3.5356	0.0442	DNA
			smr_4817	0	0.1873	0.0647056	0.611335	1.04586	1.14866	0.0258735	-3.47691	-5.51836	0.0075	Retro
			smr_4376	0.307122	0.44952	0.905878	2.00073	2.80887	3.01522	0.00866536	-2.23469	-4.6084	0.0189	Retro
			smr_3703	0	0.07492	0	0.277879	0.119526	0.287164	0.0470892	-3.19178	-4.23574	0.0259	Retro
			smr_7780	0.0877491	0	0	0.222304	0.17929	0.143582	0.0165436	-2.63526	-4.69438	0.0164	unclear
	Underexpressed	in 5-AzaC vs. control	smr_5916	0.0438746	0.11238	0.129411	0.0555759	0	0	0.0819334	2.3618	2.56618	0.0434	DNA
			smr_4270	0.0877491	0.07492	0.194117	0.0555759	0	0	0.099753	2.68253	2.68541	0.0374	DNA
			smr_2943	0.131624	0.14984	0.323528	0.0555759	0.0298816	0	0.0969411	2.82364	2.86173	0.034	DNA
			smr_113	0.745867	0.29968	0.841172	0	0.0896448	0.143582	0.0729028	3.01607	3.43005	0.0198	DNA
			smr_7798	0.438746	0.14984	0.517645	0	0.119526	0	0.0853387	3.21025	3.43129	0.02	DNA
			smr_4090	0.219373	0.11238	0.258822	0	0.0896448	0	0.0409093	2.71983	3.77561	0.0161	DNA
			smr_8280	0.307122	0.14984	0.452939	0.166728	0	0	0.0869004	2.44822	2.5975	0.042	LINE
			smr_2629	0.175498	0.29968	0.129411	0	0.119526	0	0.0701105	2.33863	2.69928	0.038	LINE
			smr_4554	0.526495	0.14984	0.129411	0.0555759	0	0	0.19017	3.85779	2.78092	0.033	LINE
			smr_6353	4.78233	2.13522	4.27057	0.500183	0.149408	1.72299	0.0472031	2.23744	2.96691	0.0303	LTR
			smr_5023	0.175498	0.11238	0.129411	0	0.0896448	0	0.0458832	2.21876	2.96946	0.0282	LTR
			smr_1226	0.0877491	0.1873	0.323528	0	0.0597632	0	0.109701	3.32421	3.19053	0.0224	LTR
			smr_818	0.0877491	0.1873	0.323528	0	0.0597632	0	0.109701	3.32421	3.19053	0.0245	LTR
			smr_3249	0.0877491	0.03746	0.129411	0	0.0298816	0	0.0921289	3.09102	3.20107	0.0254	LTR
			smr_6349	0.175498	0.03746	0.194117	0	0.0298816	0	0.120731	3.76796	3.45968	0.0206	LTR
			smr_4442	0.0877491	0.07492	0.129411	0.0555759	0	0	0.0341239	2.39383	3.51161	0.0191	LTR
			smr_638	0.394871	0.14984	0.452939	0	0.119526	0	0.0707947	3.0612	3.52038	0.0181	LTR
			smr_4282	0.0877491	0.14984	0.129411	0.0555759	0.0298816	0	0.0187395	2.1025	3.63153	0.0178	LTR
			smr_3504	0.0438746	0.1873	0.194117	0	0.0298816	0	0.109436	3.83112	3.6811	0.0171	LTR
			smr_2220	0.48262	0.33714	0.517645	0	0.239053	0	0.0240439	2.48403	4.02164	0.0145	LTR
			smr_3412	0.131624	0.22476	0.129411	0.0555759	0	0	0.0254273	3.12782	4.98793	0.0065	LTR
			smr_5391	0.175498	0.22476	0.323528	0	0.0896448	0	0.0203756	3.01327	5.09511	0.0076	LTR
			smr_6930	0.263247	0.14984	0.323528	0	0.0597632	0	0.033881	3.62358	5.32683	0.0055	LTR
			smr_4346	0.219373	0.11238	0.129411	0	0.0298816	0	0.0400298	3.94795	5.51772	0.006	LTR
			smr_2359	0.219373	0.07492	0.194117	0	0.0597632	0	0.067371	3.03076	3.55062	0.0165	Retro
			smr_2557	0.219373	0.33714	0.452939	0.0555759	0.0896448	0	0.0370407	2.79725	4.00377	0.0136	Retro
			smr_4014	0.175498	0.26222	0.647056	0	0.0298816	0	0.135373	5.18199	4.5004	0.0092	Retro
			smr_7921	0.48262	0.29968	0.517645	0	0.119526	0	0.0126562	3.44305	6.53386	0.0039	Retro
			_TAATG_n	0.350996	0.1873	0.194117	0	0.0597632	0	0.0393484	3.61533	5.0798	0.0065	nRepeat
			_AACTG_n	0.131624	0.22476	0.323528	0	0.0298816	0	0.0554881	4.50802	5.66117	0.0065	nRepeat
			smr_2058	0.263247	0.14984	0.323528	0	0.0896448	0	0.0312741	3.03862	4.57256	0.0099	unclear
			R=2425	0.175498	0.11238	0.258822	0.0555759	0.0597632	0	0.059208	2.24487	2.75584	0.037	n/a
			R=2605	0.307122	0.07492	0.194117	0	0.0597632	0	0.114216	3.26914	3.08041	0.0303	n/a
			R=2620	0.175498	0.26222	0.323528	0.0555759	0.0298816	0.143582	0.0343831	1.73277	2.53617	0.0446	n/a
			R=1855	1.66723	0.52444	1.1647	0.111152	0.0597632	0.287164	0.0942101	2.87323	2.94766	0.0319	n/a
			R=1388	0.526495	0.59936	0.647056	0.222304	0.149408	0.287164	0.0023208	1.42804	3.76198	0.0154	n/a
			R=1326	1.97435	0.7492	2.65293	0.0555759	0.268935	0	0.0911933	4.05033	4.21249	0.0098	n/a
